# Supplementary material for: A Random Walk-Based Method to Identify Candidate Genes Associated With Lymphoma
Source: Front Genet. 2021 Nov 25;12:792754. doi: 10.3389/fgene.2021.792754 (PMC8655984; doi:10.3389/fgene.2021.792754)
Supplement: Supplementary file 1 [file Table2.XLSX]

## Sheet: Sheet1
Ensemble ID	Probability	Z-score	MLS	MES
ENSP00000304283	9.7e-05	5.04575	998	0.998367
ENSP00000370912	2.9e-05	3.22906	990	0.99786
ENSP00000256458	3.53e-05	3.3867	999	0.997581
ENSP00000390651	4.19e-05	4.32534	999	0.996742
ENSP00000306124	4.26e-05	3.92539	984	0.996652
ENSP00000261233	3.54e-05	3.41005	999	0.996483
ENSP00000332973	8.28e-05	7.12208	999	0.996452
ENSP00000259089	4.63e-05	6.20818	983	0.996395
ENSP00000264316	2.89e-05	2.63074	915	0.996254
ENSP00000263125	4.75e-05	4.85398	999	0.996251
ENSP00000282397	9.07e-05	11.7428	999	0.996072
ENSP00000341551	7.74e-05	4.32689	999	0.996046
ENSP00000365012	5.32e-05	6.59095	995	0.9959
ENSP00000360891	3.67e-05	3.10526	970	0.995806
ENSP00000360876	3.6e-05	2.39913	989	0.995641
ENSP00000378485	3.35e-05	4.41689	986	0.995393
ENSP00000364163	5.02e-05	3.73338	969	0.995303
ENSP00000369375	5.85e-05	7.03297	996	0.995199
ENSP00000380066	2.26e-05	3.03597	999	0.994891
ENSP00000259808	3.71e-05	3.24775	999	0.994792
ENSP00000363115	5.4e-05	6.89292	989	0.994746
ENSP00000220003	6.77e-05	6.86356	993	0.994162
ENSP00000311005	6.22e-05	3.03184	982	0.994141
ENSP00000385045	2.57e-05	5.3935	998	0.993947
ENSP00000333685	7.67e-05	3.46125	999	0.993705
ENSP00000215659	6.29e-05	2.01689	978	0.993296
ENSP00000263826	6.35e-05	6.06012	993	0.992782
ENSP00000283131	3.4e-05	3.49251	999	0.992739
ENSP00000427015	4.86e-05	6.27274	998	0.992385
ENSP00000356530	3.8e-05	2.06377	992	0.992214
ENSP00000263056	3.02e-05	3.62498	999	0.992173
ENSP00000292408	3.22e-05	2.42483	999	0.991907
ENSP00000324740	6.6e-05	6.22874	995	0.991875
ENSP00000288840	2.14e-05	3.62406	998	0.991863
ENSP00000262158	4.01e-05	6.00361	999	0.991856
ENSP00000340989	4.35e-05	2.57624	999	0.991207
ENSP00000408695	7.13e-05	2.35842	996	0.991194
ENSP00000242480	4.61e-05	5.42909	972	0.990957
ENSP00000219070	9.28e-05	12.5045	999	0.990877
ENSP00000357178	4.29e-05	3.86281	932	0.990454
ENSP00000396259	6.97e-05	11.7741	992	0.990373
ENSP00000324856	4.54e-05	3.68893	994	0.990355
ENSP00000262948	4.14e-05	4.72303	999	0.990253
ENSP00000323588	4.88e-05	3.77327	999	0.990196
ENSP00000356832	4.61e-05	2.52765	999	0.989998
ENSP00000379204	4.01e-05	4.05922	998	0.989971
ENSP00000369154	2.32e-05	3.23938	994	0.989927
ENSP00000252971	4.47e-05	3.83541	904	0.989891
ENSP00000245479	4.55e-05	3.2102	994	0.988497
ENSP00000340347	2.87e-05	2.5302	999	0.988376
ENSP00000293549	4.45e-05	3.41277	984	0.987959
ENSP00000401445	3.89e-05	3.14925	999	0.987848
ENSP00000252463	1.37e-05	5.3876	978	0.987824
ENSP00000303830	8.58e-05	7.1282	999	0.987625
ENSP00000284523	4.04e-05	2.37326	995	0.987571
ENSP00000379258	5.62e-05	6.60644	997	0.987086
ENSP00000328181	2.55e-05	2.14244	998	0.986886
ENSP00000264093	3.25e-05	3.39676	900	0.986877
ENSP00000274031	2.67e-05	2.45952	999	0.986847
ENSP00000444972	3.55e-05	2.23117	999	0.986457
ENSP00000267101	6.8e-05	7.71039	999	0.98628
ENSP00000241651	3.96e-05	3.82233	998	0.985978
ENSP00000295743	3.43e-05	11.4216	991	0.98589
ENSP00000271640	3.13e-05	2.00875	989	0.985417
ENSP00000231656	3.33e-05	3.45374	993	0.985365
ENSP00000368401	4.78e-05	2.76791	992	0.985288
ENSP00000228682	4.48e-05	4.24102	998	0.985141
ENSP00000168712	3.45e-05	5.62704	999	0.985037
ENSP00000244050	4.8e-05	3.60476	999	0.98498
ENSP00000290167	3.21e-05	2.06676	979	0.984965
ENSP00000222726	2.21e-05	4.40191	980	0.984941
ENSP00000265372	5.41e-05	7.35549	993	0.984916
ENSP00000265441	2.91e-05	2.87419	968	0.984861
ENSP00000328928	1.85e-05	3.0554	955	0.984726
ENSP00000354586	3.52e-05	3.41736	999	0.984691
ENSP00000020945	3.85e-05	4.14227	998	0.984634
ENSP00000349508	3.03e-05	2.55899	999	0.984631
ENSP00000346879	4.02e-05	5.34862	992	0.984476
ENSP00000262735	8.78e-05	6.7245	997	0.984471
ENSP00000345206	5.78e-05	6.6927	999	0.984447
ENSP00000325120	7.01e-05	7.83372	999	0.984371
ENSP00000359643	2.6e-05	2.1986	986	0.984347
ENSP00000370408	3.17e-05	3.37999	988	0.984338
ENSP00000292176	1.44e-05	2.52176	931	0.984253
ENSP00000338157	4.23e-05	7.45252	977	0.984218
ENSP00000264664	2.48e-05	2.16589	974	0.983874
ENSP00000332353	3.49e-05	2.19362	999	0.983594
ENSP00000295108	2.37e-05	3.41204	945	0.983453
ENSP00000238682	3.43e-05	7.57689	999	0.982862
ENSP00000353344	3.96e-05	9.55173	999	0.982554
ENSP00000239027	2.15e-05	2.01173	948	0.982462
ENSP00000359866	1.54e-05	2.27501	969	0.982296
ENSP00000377721	2.3e-05	5.12004	973	0.981849
ENSP00000329357	7.48e-05	6.6196	999	0.981706
ENSP00000283921	2.03e-05	4.30038	993	0.981573
ENSP00000322898	3.05e-05	6.64679	983	0.981264
ENSP00000362768	3.78e-05	5.76621	999	0.981226
ENSP00000366915	2.52e-05	5.53911	999	0.981196
ENSP00000234091	3.53e-05	9.06166	998	0.981143
ENSP00000327758	3.81e-05	4.8856	993	0.981127
ENSP00000372547	4.09e-05	4.14299	961	0.981024
ENSP00000384273	0.00011821	4.28123	999	0.980931
ENSP00000355896	4.05e-05	8.52647	995	0.980928
ENSP00000326630	2.26e-05	5.0527	979	0.980903
ENSP00000338272	2.25e-05	6.5793	999	0.980848
ENSP00000363081	2.69e-05	3.79529	990	0.980673
ENSP00000363489	2.05e-05	3.23001	939	0.980652
ENSP00000369424	3.89e-05	2.47427	999	0.980014
ENSP00000262643	3.71e-05	4.235	999	0.979941
ENSP00000272369	2.56e-05	3.16356	995	0.979891
ENSP00000375977	4.21e-05	7.95306	999	0.979089
ENSP00000268712	6.12e-05	6.78183	999	0.979072
ENSP00000312987	6.45e-05	6.0505	996	0.978895
ENSP00000223095	7.33e-05	7.12337	999	0.978821
ENSP00000419923	2.7e-05	3.80306	900	0.97862
ENSP00000321835	2.7e-05	4.1205	951	0.978466
ENSP00000311816	1.95e-05	2.2326	995	0.978414
ENSP00000332049	7.96e-05	22.3045	999	0.978217
ENSP00000295731	4.53e-05	4.25176	992	0.978199
ENSP00000355249	2.24e-05	4.02245	999	0.978108
ENSP00000356825	5.81e-05	2.69094	957	0.977977
ENSP00000343619	3.05e-05	7.64811	963	0.977746
ENSP00000353863	1.78e-05	2.10181	936	0.977699
ENSP00000262971	2.5e-05	4.98856	999	0.977538
ENSP00000325819	2.26e-05	2.67488	983	0.977339
ENSP00000011653	0.00018023	19.7868	997	0.97725
ENSP00000355140	1.22e-05	2.20397	998	0.977205
ENSP00000357348	1.5e-05	2.67807	999	0.977172
ENSP00000242159	1.36e-05	2.11023	916	0.977126
ENSP00000224784	7.28e-05	4.56594	990	0.977065
ENSP00000331745	1.77e-05	2.0275	951	0.977018
ENSP00000219782	2.47e-05	6.567	922	0.976907
ENSP00000263121	4.2e-05	9.19721	999	0.976628
ENSP00000228641	1.87e-05	2.11643	997	0.976594
ENSP00000301727	2.2e-05	3.89554	993	0.976581
ENSP00000346440	3.68e-05	4.71094	999	0.976559
ENSP00000351905	4.26e-05	6.5742	999	0.976392
ENSP00000243644	1.26e-05	3.33104	963	0.976389
ENSP00000295206	2.4e-05	2.09896	934	0.976326
ENSP00000355785	2.19e-05	3.01543	938	0.976298
ENSP00000310301	3.09e-05	3.31603	995	0.976264
ENSP00000302640	2.55e-05	3.5886	984	0.976048
ENSP00000302216	2.2e-05	2.61278	967	0.976046
ENSP00000321656	3.44e-05	7.56196	999	0.976021
ENSP00000355865	9.67e-05	10.0565	999	0.975946
ENSP00000415481	3.79e-05	9.12118	942	0.97592
ENSP00000312988	2.44e-05	2.75689	999	0.975798
ENSP00000384179	2.18e-05	4.45532	985	0.975739
ENSP00000311697	1.7e-05	2.30427	999	0.975521
ENSP00000329170	1.56e-05	2.58085	956	0.975232
ENSP00000368686	3.06e-05	6.72029	999	0.975051
ENSP00000278823	2.15e-05	3.26723	999	0.975016
ENSP00000384018	4.62e-05	6.49459	999	0.975002
ENSP00000389381	2.1e-05	3.56342	939	0.974624
ENSP00000338548	4.12e-05	6.92607	999	0.974534
ENSP00000352565	1.94e-05	5.16352	914	0.974517
ENSP00000401303	8.08e-05	11.9754	999	0.974411
ENSP00000267843	3.87e-05	2.09424	999	0.974408
ENSP00000369695	2.78e-05	3.52413	991	0.974328
ENSP00000227163	8.46e-05	20.4629	996	0.974283
ENSP00000357206	3.21e-05	7.81354	943	0.973494
ENSP00000220772	2.49e-05	2.31266	991	0.973377
ENSP00000356999	2.59e-05	7.8546	982	0.973286
ENSP00000359424	5.3e-05	9.41311	999	0.972963
ENSP00000254480	2.46e-05	4.27934	999	0.972923
ENSP00000249636	3.19e-05	4.3404	999	0.972922
ENSP00000215057	1.89e-05	2.05774	912	0.972866
ENSP00000302501	1.46e-05	5.33517	966	0.972839
ENSP00000356954	4.86e-05	4.17444	982	0.972814
ENSP00000262904	2.86e-05	4.84095	999	0.972668
ENSP00000252809	2.32e-05	3.49075	990	0.972546
ENSP00000332504	2.28e-05	3.35604	966	0.972358
ENSP00000361066	3.29e-05	4.68245	999	0.972348
ENSP00000326581	1.82e-05	2.30922	922	0.972348
ENSP00000308541	0.00011387	10.0568	999	0.972246
ENSP00000354130	2.83e-05	2.88639	995	0.972228
ENSP00000285407	1.95e-05	5.68771	924	0.972228
ENSP00000260010	9.31e-05	16.9929	998	0.972177
ENSP00000308208	4e-05	6.83609	999	0.972087
ENSP00000381657	2.01e-05	2.36148	996	0.972004
ENSP00000371875	1.39e-05	2.03643	949	0.971899
ENSP00000352157	5.07e-05	3.7492	999	0.971814
ENSP00000269141	5.05e-05	4.51401	999	0.971738
ENSP00000364929	1.59e-05	2.12492	992	0.971367
ENSP00000296870	7.55e-05	16.4058	999	0.9709
ENSP00000370421	2.06e-05	1.96573	988	0.970881
ENSP00000290921	3.51e-05	2.38827	999	0.970869
ENSP00000447173	4.91e-05	5.26636	995	0.970743
ENSP00000370253	2.03e-05	2.88707	995	0.970643
ENSP00000336790	4.33e-05	6.87791	999	0.970444
ENSP00000267064	1.94e-05	2.87505	999	0.970433
ENSP00000228307	5.46e-05	7.45155	999	0.970404
ENSP00000376765	1.79e-05	2.99095	988	0.970272
ENSP00000177694	7.09e-05	20.0359	995	0.969777
ENSP00000262320	3.85e-05	2.83971	999	0.969592
ENSP00000172229	5.54e-05	7.39307	999	0.969197
ENSP00000027335	6.19e-05	5.58861	987	0.969046
ENSP00000302812	2.9e-05	4.99583	987	0.969041
ENSP00000162749	0.00010313	14.1508	999	0.969027
ENSP00000370473	3.88e-05	4.57162	999	0.968914
ENSP00000467176	6.65e-05	7.21264	994	0.968891
ENSP00000209875	2.19e-05	3.09851	994	0.968867
ENSP00000262053	2.49e-05	5.99638	985	0.968441
ENSP00000266085	3.61e-05	5.75464	989	0.968118
ENSP00000330382	5.33e-05	11.0943	999	0.967933
ENSP00000385551	2.05e-05	6.74892	964	0.967921
ENSP00000331057	2.52e-05	2.83789	983	0.967641
ENSP00000364310	5.63e-05	5.34638	999	0.967172
ENSP00000442656	1.92e-05	2.01341	999	0.967082
ENSP00000256897	2.51e-05	3.18248	999	0.966997
ENSP00000221561	2.18e-05	2.18654	986	0.966494
ENSP00000295379	1.52e-05	4.08876	949	0.966147
ENSP00000307235	4.59e-05	11.32	999	0.966108
ENSP00000315743	2.98e-05	3.8211	970	0.966102
ENSP00000230990	4.3e-05	8.10595	998	0.966085
ENSP00000225964	3.76e-05	3.08841	973	0.965908
ENSP00000428340	3.47e-05	10.9876	985	0.965655
ENSP00000255465	3.69e-05	2.62587	999	0.965559
ENSP00000364519	2.97e-05	4.62243	999	0.965179
ENSP00000260302	2.31e-05	6.22993	964	0.965134
ENSP00000264568	2.02e-05	2.07804	999	0.964747
ENSP00000368683	6.95e-05	10.6388	999	0.964553
ENSP00000298125	9.49e-05	11.5522	916	0.964464
ENSP00000365016	3.26e-05	10.582	999	0.964461
ENSP00000264867	3.68e-05	4.14103	999	0.964304
ENSP00000332296	2.44e-05	6.3451	924	0.964233
ENSP00000350467	1.85e-05	3.39766	903	0.963935
ENSP00000356840	3.04e-05	7.17532	999	0.963911
ENSP00000334050	1.54e-05	2.14183	910	0.963697
ENSP00000405095	1.54e-05	3.09624	908	0.96352
ENSP00000247879	1.55e-05	3.39852	903	0.9635
ENSP00000249749	1.84e-05	5.54604	972	0.963471
ENSP00000338020	3.78e-05	2.1959	999	0.963385
ENSP00000249396	2.6e-05	3.67424	986	0.963151
ENSP00000325663	1.83e-05	4.65844	971	0.96286
ENSP00000406162	3.83e-05	4.08086	999	0.962634
ENSP00000256442	6.76e-05	6.59291	999	0.962429
ENSP00000299421	3.86e-05	2.89179	999	0.962107
ENSP00000263640	2.3e-05	3.11545	999	0.96194
ENSP00000326477	1.99e-05	2.11398	900	0.96189
ENSP00000326432	3.14e-05	6.82016	996	0.961717
ENSP00000366244	2.2e-05	5.0868	998	0.961623
ENSP00000368253	2.3e-05	3.06284	998	0.96145
ENSP00000305480	3.35e-05	2.38754	999	0.961353
ENSP00000248553	4.63e-05	5.15545	998	0.961214
ENSP00000297494	9.47e-05	9.20362	999	0.96097
ENSP00000328169	2.87e-05	5.01055	978	0.960608
ENSP00000431719	1.55e-05	3.99114	912	0.96054
ENSP00000371475	4.25e-05	5.3698	999	0.960063
ENSP00000372025	4.82e-05	7.32428	999	0.959857
ENSP00000327048	3.89e-05	4.97384	994	0.959793
ENSP00000278412	2.99e-05	2.18282	999	0.959449
ENSP00000344635	3.26e-05	2.58676	998	0.959292
ENSP00000227378	7.15e-05	2.16252	999	0.959159
ENSP00000265131	3.34e-05	5.02235	987	0.959025
ENSP00000274026	4.79e-05	7.07391	999	0.958908
ENSP00000409346	3.8e-05	7.46047	978	0.958422
ENSP00000239223	5.35e-05	12.758	999	0.958072
ENSP00000362690	2.5e-05	2.72784	987	0.957976
ENSP00000386201	1.55e-05	2.55415	901	0.957835
ENSP00000228280	4.11e-05	7.79138	999	0.957179
ENSP00000275015	1.61e-05	4.06564	994	0.957034
ENSP00000264033	7.34e-05	9.37608	999	0.956811
ENSP00000295897	0.00026141	11.6448	997	0.956405
ENSP00000260947	3.19e-05	4.49393	999	0.956248
ENSP00000414303	6e-05	4.99131	997	0.956195
ENSP00000329684	1.97e-05	2.83895	921	0.956149
ENSP00000295113	3.42e-05	4.77589	951	0.955993
ENSP00000363296	2e-05	2.12416	934	0.955923
ENSP00000262630	2.83e-05	4.12189	952	0.955873
ENSP00000231061	3.83e-05	3.91386	986	0.955768
ENSP00000369889	3.41e-05	2.35708	933	0.955754
ENSP00000297350	3.8e-05	13.5973	999	0.955738
ENSP00000216629	2.24e-05	2.6223	904	0.955396
ENSP00000376889	3.91e-05	2.81057	991	0.955181
ENSP00000367930	1.56e-05	2.56235	904	0.955157
ENSP00000344115	3.74e-05	7.0459	999	0.955036
ENSP00000249041	1.59e-05	1.97032	917	0.954977
ENSP00000253024	1.93e-05	2.26362	999	0.954879
ENSP00000314897	3.04e-05	9.92974	989	0.95472
ENSP00000236826	2.75e-05	6.85489	943	0.954607
ENSP00000284981	9.24e-05	6.94953	998	0.954555
ENSP00000294312	2.67e-05	2.39752	967	0.9545
ENSP00000366061	2.06e-05	2.62285	925	0.954379
ENSP00000014930	1.6e-05	3.46046	918	0.954106
ENSP00000216117	7.31e-05	9.17904	993	0.954031
ENSP00000405726	2.21e-05	2.20886	999	0.954006
ENSP00000228434	8.75e-05	15.7697	981	0.953806
ENSP00000319635	4.69e-05	8.17368	973	0.953755
ENSP00000375086	2.35e-05	4.71138	983	0.953166
ENSP00000359206	4.18e-05	3.3264	999	0.953085
ENSP00000263360	5.35e-05	4.77388	999	0.952906
ENSP00000222139	5.78e-05	11.0876	999	0.952759
ENSP00000334448	3.8e-05	2.009	963	0.95267
ENSP00000345083	2.53e-05	5.25319	999	0.95263
ENSP00000309968	4.23e-05	9.28635	999	0.952496
ENSP00000351284	3.19e-05	4.04171	999	0.952487
ENSP00000377218	3.39e-05	8.59857	974	0.952478
ENSP00000215631	2.78e-05	16.385	988	0.95243
ENSP00000323967	1.73e-05	2.27805	999	0.952162
ENSP00000356953	5.73e-05	3.02136	974	0.951884
ENSP00000310928	2.92e-05	6.26039	970	0.951873
ENSP00000340191	2.7e-05	3.40174	973	0.951818
ENSP00000252674	4.13e-05	5.57019	999	0.951401
ENSP00000296140	4.66e-05	7.63453	999	0.951369
ENSP00000369757	3.24e-05	2.69952	999	0.951032
ENSP00000301838	4.75e-05	11.1309	999	0.951019
ENSP00000218032	2.85e-05	6.14683	992	0.950791
ENSP00000384026	2.27e-05	4.30319	969	0.950708
ENSP00000288207	3.72e-05	3.51295	999	0.950506
ENSP00000379110	5.8e-05	10.5479	971	0.950395
ENSP00000329539	1.9e-05	4.25382	992	0.950308
ENSP00000232424	2.07e-05	3.85462	998	0.950158
ENSP00000364976	1.51e-05	2.02408	999	0.949651
ENSP00000457706	3.29e-05	5.40053	986	0.949517
ENSP00000315713	1.51e-05	1.98301	997	0.949461
ENSP00000266000	3.32e-05	17.875	993	0.949298
ENSP00000349428	2.67e-05	3.05188	994	0.949041
ENSP00000204615	3.2e-05	18.014	999	0.948951
ENSP00000296585	0.00019362	10.3406	998	0.948868
ENSP00000285398	2.48e-05	2.34405	999	0.94835
ENSP00000337332	1.72e-05	4.09899	957	0.948053
ENSP00000320940	2.34e-05	2.39101	999	0.947915
ENSP00000385834	7.4e-05	6.16847	999	0.947869
ENSP00000245323	2.07e-05	3.82287	999	0.947776
ENSP00000285021	2.99e-05	4.9638	999	0.947731
ENSP00000344220	3.44e-05	7.96897	999	0.947441
ENSP00000351908	5.35e-05	10.6733	999	0.946932
ENSP00000354416	2.09e-05	6.75993	954	0.946902
ENSP00000264218	2.35e-05	2.25549	988	0.946248
ENSP00000330070	1.72e-05	2.93692	944	0.946242
ENSP00000246115	1.76e-05	2.88409	955	0.946168
ENSP00000351407	3.18e-05	9.91951	999	0.94574
ENSP00000216223	9.05e-05	14.8774	999	0.945539
ENSP00000325863	4.23e-05	5.04864	999	0.945453
ENSP00000235372	1.62e-05	6.17306	987	0.945259
ENSP00000303394	2.98e-05	3.15316	952	0.945193
ENSP00000328472	1.76e-05	2.33244	954	0.945069
ENSP00000219235	2.78e-05	7.4058	985	0.945006
ENSP00000369654	2.68e-05	2.34459	911	0.944997
ENSP00000309181	2.32e-05	4.65899	999	0.944857
ENSP00000264637	2.55e-05	3.97847	964	0.944754
ENSP00000332766	1.91e-05	4.75535	945	0.944231
ENSP00000219476	3.26e-05	5.18548	999	0.944099
ENSP00000259607	5.08e-05	9.07819	999	0.94388
ENSP00000361626	3.32e-05	3.34102	998	0.94387
ENSP00000386896	2.95e-05	2.83425	999	0.94382
ENSP00000308165	6.79e-05	10.9715	997	0.94369
ENSP00000295683	3.09e-05	6.44645	961	0.94353
ENSP00000287907	1.73e-05	2.89043	914	0.943526
ENSP00000339377	1.79e-05	3.30217	925	0.943451
ENSP00000354855	1.57e-05	2.38944	998	0.943193
ENSP00000297268	3.27e-05	3.05315	992	0.94317
ENSP00000346300	3.73e-05	4.03419	999	0.943147
ENSP00000320709	3.58e-05	4.22814	995	0.942977
ENSP00000262445	2.59e-05	8.50451	999	0.942727
ENSP00000209728	4.19e-05	4.01724	999	0.942678
ENSP00000326366	5.66e-05	6.46503	999	0.942057
ENSP00000236147	7.52e-05	18.327	980	0.941525
ENSP00000370151	2.61e-05	2.20809	999	0.941214
ENSP00000327025	3.98e-05	8.84491	975	0.941189
ENSP00000279488	2.44e-05	5.02398	998	0.940962
ENSP00000307766	1.84e-05	3.69667	916	0.9408
ENSP00000310520	2.55e-05	2.53345	999	0.940445
ENSP00000254231	2.37e-05	3.65748	999	0.940237
ENSP00000282561	3.37e-05	2.15875	998	0.939464
ENSP00000226284	2.09e-05	2.17042	974	0.939441
ENSP00000333194	2.29e-05	2.27229	934	0.939434
ENSP00000234313	4.72e-05	3.32619	962	0.939365
ENSP00000301764	3.66e-05	2.43237	996	0.939059
ENSP00000371376	2.47e-05	5.8836	998	0.938601
ENSP00000347665	2.86e-05	4.37781	991	0.938167
ENSP00000349275	3.4e-05	3.82323	999	0.937856
ENSP00000364893	2.82e-05	3.94487	999	0.937751
ENSP00000341243	3.26e-05	4.17653	992	0.937617
ENSP00000267377	2.12e-05	4.20116	998	0.937417
ENSP00000227155	2.93e-05	3.7258	988	0.936824
ENSP00000204961	1.79e-05	4.44768	999	0.936719
ENSP00000261464	3.73e-05	13.0396	998	0.936624
ENSP00000280154	1.82e-05	3.74585	999	0.93622
ENSP00000318195	3.36e-05	4.533	999	0.936213
ENSP00000299727	2.18e-05	4.03812	932	0.935755
ENSP00000219700	3.67e-05	4.276	940	0.935365
ENSP00000337432	2.42e-05	9.32636	947	0.935105
ENSP00000219548	3.44e-05	3.9366	999	0.934904
ENSP00000262345	4.04e-05	13.7617	992	0.934323
ENSP00000436714	2.05e-05	3.85046	916	0.934292
ENSP00000354923	4.89e-05	3.085	952	0.93385
ENSP00000261537	2.89e-05	4.40991	999	0.933237
ENSP00000284154	2.84e-05	4.99783	985	0.933176
ENSP00000226317	3.39e-05	7.70851	974	0.933051
ENSP00000278927	2.08e-05	2.69146	954	0.932886
ENSP00000428426	3.72e-05	3.11831	994	0.932687
ENSP00000339428	3e-05	13.4847	990	0.932598
ENSP00000301908	1.99e-05	2.29581	951	0.932591
ENSP00000406046	2.85e-05	2.55812	999	0.932471
ENSP00000379834	2.29e-05	3.88853	941	0.932471
ENSP00000397297	1.98e-05	3.78555	999	0.932365
ENSP00000277120	3.11e-05	3.88307	972	0.932005
ENSP00000355156	1.62e-05	2.16173	910	0.931996
ENSP00000420616	1.79e-05	2.02227	999	0.931641
ENSP00000355370	3.52e-05	9.2353	988	0.931607
ENSP00000288986	4.66e-05	3.94948	999	0.931294
ENSP00000275525	2.85e-05	5.66812	999	0.93119
ENSP00000264926	1.99e-05	2.55815	999	0.930999
ENSP00000254108	4.45e-05	4.64618	958	0.930819
ENSP00000307272	3.3e-05	3.50292	999	0.930602
ENSP00000427279	3.5e-05	8.07094	972	0.930066
ENSP00000316032	2.27e-05	2.12685	999	0.929955
ENSP00000356713	4.55e-05	11.6603	999	0.929461
ENSP00000352271	2.19e-05	4.43932	995	0.929094
ENSP00000454071	3.91e-05	6.62604	997	0.928851
ENSP00000363643	1.98e-05	4.8324	901	0.928806
ENSP00000244869	2.01e-05	4.55227	998	0.928759
ENSP00000234071	4.82e-05	4.66316	989	0.928199
ENSP00000366416	3.52e-05	4.48122	931	0.928106
ENSP00000279441	1.48e-05	3.97927	982	0.928068
ENSP00000382697	3.4e-05	4.6172	999	0.92782
ENSP00000372221	3.44e-05	6.88116	990	0.927737
ENSP00000441600	3.46e-05	5.2383	999	0.927124
ENSP00000347169	2.83e-05	3.05442	999	0.92708
ENSP00000357255	3.38e-05	6.05047	988	0.926938
ENSP00000368450	5.57e-05	9.68071	978	0.926904
ENSP00000243924	4.53e-05	2.9134	908	0.926767
ENSP00000260433	4.55e-05	2.65887	945	0.926666
ENSP00000263321	3.21e-05	4.38559	963	0.926467
ENSP00000013807	2.78e-05	2.81911	999	0.926152
ENSP00000262407	5.07e-05	7.40975	991	0.926139
ENSP00000320376	1.84e-05	3.64643	905	0.92599
ENSP00000351697	2.35e-05	4.21379	990	0.925981
ENSP00000296027	4.04e-05	8.28252	974	0.925963
ENSP00000357470	3.81e-05	11.5589	999	0.925921
ENSP00000256509	3.4e-05	2.30497	986	0.925864
ENSP00000244007	6.18e-05	7.94658	999	0.925528
ENSP00000215754	3.08e-05	12.7305	999	0.925525
ENSP00000361850	3.73e-05	4.03224	987	0.925169
ENSP00000259631	2.66e-05	6.49225	949	0.92492
ENSP00000356320	1.75e-05	2.8619	949	0.924472
ENSP00000167586	2.01e-05	2.88615	911	0.924452
ENSP00000272190	4.71e-05	5.20291	990	0.924123
ENSP00000332591	2.2e-05	3.93404	928	0.924065
ENSP00000252723	3.89e-05	11.6231	994	0.923946
ENSP00000362924	3.47e-05	5.12777	977	0.923374
ENSP00000382423	4.69e-05	9.36744	999	0.923096
ENSP00000354207	2.25e-05	2.6917	933	0.922931
ENSP00000259119	1.7e-05	3.78184	999	0.922551
ENSP00000276571	3.7e-05	5.58531	998	0.922032
ENSP00000338799	4.05e-05	8.09576	999	0.921569
ENSP00000296273	3.13e-05	2.80456	999	0.921468
ENSP00000242152	5.11e-05	5.92961	997	0.921182
ENSP00000312029	2.04e-05	2.94744	961	0.921072
ENSP00000338934	5.21e-05	3.75837	999	0.921042
ENSP00000358963	2.18e-05	2.17833	981	0.920898
ENSP00000350878	2.27e-05	4.69969	961	0.920187
ENSP00000437409	2.34e-05	5.25309	904	0.91975
ENSP00000284000	1.67e-05	3.34087	986	0.919661
ENSP00000261023	3.9e-05	7.28899	997	0.91949
ENSP00000347379	2.39e-05	2.79776	999	0.919241
ENSP00000365588	2e-05	2.4358	990	0.919071
ENSP00000264563	2.95e-05	2.40752	991	0.917919
ENSP00000322924	1.78e-05	2.70531	929	0.917398
ENSP00000256383	2.55e-05	4.18785	995	0.917346
ENSP00000358490	7.25e-05	14.9182	987	0.917327
ENSP00000386069	1.75e-05	2.89241	905	0.9173
ENSP00000307156	2.21e-05	3.16543	941	0.917175
ENSP00000308361	1.87e-05	2.78827	910	0.917131
ENSP00000230882	4.52e-05	6.43652	999	0.917082
ENSP00000274376	3.24e-05	4.38725	999	0.916717
ENSP00000375066	1.96e-05	3.31004	916	0.916201
ENSP00000351490	3.21e-05	3.10482	999	0.915984
ENSP00000331358	2.76e-05	4.11996	981	0.915739
ENSP00000296026	2.5e-05	8.22249	974	0.915694
ENSP00000322909	2.42e-05	3.66678	995	0.915674
ENSP00000055077	2.23e-05	2.17075	999	0.915536
ENSP00000297904	2.48e-05	6.1644	999	0.915507
ENSP00000170630	5.15e-05	12.0642	999	0.915169
ENSP00000304447	2.33e-05	8.91862	944	0.915137
ENSP00000217305	2.81e-05	3.94565	997	0.915033
ENSP00000353198	2.12e-05	3.28418	961	0.915007
ENSP00000218758	2.41e-05	5.28787	960	0.914534
ENSP00000259008	1.71e-05	2.12359	999	0.914151
ENSP00000277480	3.37e-05	4.30993	985	0.914149
ENSP00000266041	5.6e-05	6.51132	988	0.914062
ENSP00000351885	2.22e-05	2.64293	993	0.913175
ENSP00000263087	4.7e-05	15.9635	995	0.913043
ENSP00000401802	3.52e-05	4.30993	999	0.912506
ENSP00000216160	3.52e-05	5.32266	999	0.912384
ENSP00000360141	4.4e-05	2.99946	998	0.912196
ENSP00000409378	2.12e-05	2.35756	915	0.912177
ENSP00000296028	3.54e-05	8.07822	974	0.911973
ENSP00000319984	2.07e-05	2.01194	917	0.911716
ENSP00000046794	3.71e-05	11.8769	999	0.911574
ENSP00000360916	3.03e-05	3.78949	999	0.911365
ENSP00000355751	2.22e-05	2.43636	958	0.911282
ENSP00000240100	3.35e-05	8.81252	999	0.910993
ENSP00000302234	4.17e-05	13.328	993	0.909885
ENSP00000292599	1.36e-05	3.63622	999	0.909481
ENSP00000318977	3.27e-05	4.26527	958	0.90918
ENSP00000357981	4.64e-05	5.70244	988	0.909032
ENSP00000301280	2.19e-05	4.35872	999	0.908449
ENSP00000342070	4.93e-05	6.18499	925	0.907986
ENSP00000299402	2.47e-05	3.08084	999	0.907979
ENSP00000339191	5.62e-05	5.53771	999	0.907906
ENSP00000217386	2.97e-05	2.56393	960	0.907506
ENSP00000257555	3.05e-05	2.67395	996	0.907482
ENSP00000346148	2.64e-05	2.0779	991	0.907401
ENSP00000466933	2.24e-05	5.8209	956	0.906673
ENSP00000215781	3.02e-05	10.8382	995	0.906451
ENSP00000392466	1.97e-05	2.21477	999	0.906053
ENSP00000231572	2.99e-05	2.81333	999	0.905659
ENSP00000379616	3.61e-05	2.30758	981	0.904827
ENSP00000260408	2.99e-05	5.63105	995	0.90436
ENSP00000220764	0.00010961	8.97818	994	0.904322
ENSP00000361310	1.85e-05	2.00891	999	0.904192
ENSP00000354621	3.43e-05	2.81104	999	0.904048
ENSP00000245932	2.56e-05	2.71271	969	0.903447
ENSP00000355124	2.65e-05	4.13254	913	0.903146
ENSP00000369312	2.68e-05	12.4862	999	0.903072
ENSP00000365745	3.15e-05	3.18307	999	0.902178
ENSP00000265643	3.75e-05	6.31175	989	0.901559
ENSP00000341268	2.65e-05	5.52603	999	0.901414
ENSP00000356308	3.43e-05	4.56576	999	0.901307
ENSP00000305988	2.8e-05	4.10022	999	0.901267
ENSP00000348069	3.62e-05	4.48035	998	0.9003
ENSP00000350198	2.66e-05	5.58977	999	0.900008
ENSP00000385720	1.59e-05	3.44973	998	0.900006
ENSP00000287647	2.31e-05	3.80203	999	0.899828
ENSP00000271651	2.06e-05	4.78112	949	0.899643
ENSP00000298552	1.9e-05	3.57236	999	0.899032
ENSP00000362057	2.04e-05	3.78554	998	0.89892
ENSP00000302811	2.47e-05	2.66507	916	0.898242
ENSP00000339804	4.12e-05	14.1161	988	0.898091
ENSP00000300589	4.24e-05	4.97138	992	0.897683
ENSP00000355627	7.55e-05	6.9891	999	0.897531
ENSP00000281834	3.87e-05	2.08388	999	0.89728
ENSP00000228918	4.53e-05	4.04818	999	0.897165
ENSP00000263735	3.04e-05	9.36513	908	0.896611
ENSP00000468348	1.48e-05	2.1564	999	0.896587
ENSP00000324248	2.62e-05	3.98314	989	0.896069
ENSP00000357392	1.54e-05	3.33143	999	0.895975
ENSP00000344936	1.65e-05	2.25814	999	0.895508
ENSP00000273430	2.99e-05	3.92695	967	0.895394
ENSP00000293379	2.83e-05	3.20809	999	0.895303
ENSP00000312741	1.57e-05	2.84921	947	0.895066
ENSP00000347197	3.02e-05	8.84401	921	0.894891
ENSP00000363019	4.53e-05	2.1942	999	0.894679
ENSP00000358596	3.18e-05	6.73764	968	0.894525
ENSP00000265970	2.96e-05	2.0343	933	0.894498
ENSP00000257254	2.72e-05	5.97869	926	0.894487
ENSP00000316176	3.36e-05	2.00528	999	0.894382
ENSP00000361120	1.68e-05	2.74231	999	0.893892
ENSP00000353408	4.15e-05	5.66199	983	0.892702
ENSP00000296029	3.46e-05	14.4656	983	0.892503
ENSP00000280155	1.92e-05	2.30508	917	0.892345
ENSP00000353452	2.19e-05	2.75638	982	0.892062
ENSP00000333363	9.88e-05	4.18735	970	0.89148
ENSP00000335657	3.21e-05	3.39697	986	0.891377
ENSP00000234590	5.44e-05	3.93129	999	0.890912
ENSP00000354612	3.98e-05	5.12378	956	0.890847
ENSP00000321326	3.67e-05	5.43522	991	0.890794
ENSP00000349003	3.01e-05	3.95168	953	0.890671
ENSP00000315477	4.08e-05	7.15013	990	0.890336
ENSP00000263409	3.12e-05	9.53801	933	0.889897
ENSP00000320935	5.1e-05	3.71717	994	0.889856
ENSP00000252242	2.3e-05	4.0577	923	0.888978
ENSP00000317985	1.97e-05	2.97626	999	0.888939
ENSP00000303452	2.9e-05	2.26471	981	0.888567
ENSP00000305372	3.3e-05	3.65841	998	0.887916
ENSP00000310263	1.71e-05	3.13797	999	0.887813
ENSP00000424038	2.05e-05	7.49465	983	0.88756
ENSP00000270800	2.43e-05	5.91906	999	0.887498
ENSP00000358501	4.75e-05	18.0533	942	0.887183
ENSP00000354952	2.84e-05	10.8554	999	0.887172
ENSP00000302079	2.97e-05	7.30827	920	0.886734
ENSP00000349156	2.08e-05	2.2336	987	0.886671
ENSP00000359073	2.13e-05	2.92333	986	0.886532
ENSP00000308549	2.41e-05	2.9533	936	0.886437
ENSP00000263317	1.93e-05	5.22865	943	0.886316
ENSP00000318631	6.3e-05	4.69318	982	0.886286
ENSP00000265023	6.86e-05	7.43977	995	0.886217
ENSP00000348918	4.35e-05	4.29245	944	0.885068
ENSP00000256857	2.87e-05	3.60162	999	0.88497
ENSP00000343023	2.77e-05	4.8303	999	0.884825
ENSP00000380252	2.84e-05	5.54505	999	0.883179
ENSP00000402257	4.82e-05	6.51178	992	0.882985
ENSP00000354859	3.43e-05	2.59076	958	0.882873
ENSP00000308928	3.96e-05	6.86451	998	0.88264
ENSP00000361818	2.42e-05	3.03431	996	0.881957
ENSP00000356920	2.5e-05	8.28364	911	0.881809
ENSP00000221515	2.39e-05	6.61365	981	0.88179
ENSP00000373952	1.83e-05	2.76537	996	0.881538
ENSP00000239347	1.4e-05	3.01545	906	0.881408
ENSP00000262958	3.81e-05	1.98123	940	0.881384
ENSP00000370376	4.16e-05	4.20675	989	0.881233
ENSP00000367830	2.74e-05	3.55782	999	0.880754
ENSP00000259075	2.12e-05	5.51496	999	0.880739
ENSP00000215743	1.43e-05	3.06371	920	0.880541
ENSP00000359478	3.21e-05	2.75459	947	0.880207
ENSP00000306682	3.17e-05	6.69875	976	0.880084
ENSP00000369213	3.61e-05	3.61073	999	0.880059
ENSP00000270139	3.36e-05	10.4257	999	0.879932
ENSP00000376611	1.82e-05	6.03467	999	0.879569
ENSP00000248244	1.94e-05	5.29521	999	0.878841
ENSP00000276414	2.66e-05	2.09394	954	0.878435
ENSP00000302707	2.51e-05	1.97194	991	0.878401
ENSP00000200181	2.26e-05	3.02928	965	0.878303
ENSP00000366248	1.85e-05	3.16243	942	0.878142
ENSP00000363641	5.16e-05	3.93475	986	0.877587
ENSP00000284984	1.45e-05	3.01139	945	0.87756
ENSP00000420514	2.18e-05	12.5225	999	0.877296
ENSP00000291700	3.25e-05	4.88481	990	0.876965
ENSP00000236671	4.16e-05	5.09427	969	0.876943
ENSP00000233242	5.35e-05	3.86896	997	0.876648
ENSP00000367013	4.35e-05	15.1114	980	0.87631
ENSP00000381599	5.01e-05	3.51634	974	0.876142
ENSP00000369554	2.98e-05	8.2624	988	0.875765
ENSP00000311360	1.8e-05	3.36629	996	0.875675
ENSP00000261267	5.86e-05	6.98689	985	0.875484
ENSP00000364731	3.55e-05	6.50758	999	0.875347
ENSP00000370979	2.86e-05	10.3564	994	0.875071
ENSP00000348784	3.32e-05	2.40369	963	0.87502
ENSP00000280333	1.85e-05	2.11983	999	0.87494
ENSP00000320171	4.03e-05	3.19958	999	0.87471
ENSP00000321106	3.04e-05	2.74085	965	0.874645
ENSP00000236850	4.27e-05	4.10172	991	0.874226
ENSP00000355988	3.23e-05	4.28687	945	0.873935
ENSP00000307259	2.4e-05	5.11339	921	0.873926
ENSP00000358099	1.94e-05	2.99711	918	0.873609
ENSP00000378332	1.69e-05	2.89021	999	0.873564
ENSP00000216336	3.18e-05	3.56952	989	0.873422
ENSP00000264187	2.27e-05	2.58205	949	0.873024
ENSP00000369335	2.3e-05	2.0622	991	0.872678
ENSP00000329967	2.82e-05	4.53101	999	0.872571
ENSP00000336630	2.09e-05	3.2658	920	0.872294
ENSP00000299502	3.04e-05	7.40794	981	0.871479
ENSP00000326119	2.34e-05	37.3722	999	0.87142
ENSP00000228938	4.55e-05	5.07963	927	0.871247
ENSP00000369647	3.53e-05	3.00754	987	0.869813
ENSP00000325448	2.15e-05	2.40733	999	0.869597
ENSP00000249910	1.41e-05	2.8643	964	0.869456
ENSP00000237612	3.54e-05	5.46112	943	0.869432
ENSP00000352561	2.29e-05	2.56047	974	0.868585
ENSP00000229319	2.59e-05	2.96433	991	0.86831
ENSP00000375956	2.75e-05	3.18145	999	0.86807
ENSP00000379612	1.16e-05	1.97563	994	0.86591
ENSP00000343957	2.63e-05	9.76399	995	0.865559
ENSP00000426909	4.82e-05	3.29634	999	0.865077
ENSP00000245907	5.37e-05	4.17961	998	0.864779
ENSP00000216780	2.39e-05	4.22033	995	0.864663
ENSP00000360730	3.06e-05	1.99734	999	0.864392
ENSP00000222823	3.11e-05	4.60475	992	0.864334
ENSP00000320936	2.41e-05	6.32361	999	0.864194
ENSP00000309124	1.96e-05	11.2192	932	0.863891
ENSP00000267082	2.7e-05	5.41855	999	0.863795
ENSP00000369564	1.54e-05	5.83815	908	0.863441
ENSP00000274276	2.5e-05	6.60503	990	0.863417
ENSP00000226382	1.69e-05	2.56427	939	0.863267
ENSP00000321345	3.52e-05	8.66802	993	0.86234
ENSP00000378578	1.63e-05	3.9863	993	0.862085
ENSP00000364995	1.7e-05	4.35134	998	0.861522
ENSP00000241014	1.69e-05	4.08513	999	0.860395
ENSP00000289081	2.57e-05	3.85778	979	0.859833
ENSP00000383382	1.46e-05	2.0969	966	0.859606
ENSP00000282588	2.21e-05	3.3277	997	0.858556
ENSP00000425845	1.98e-05	7.00509	999	0.858531
ENSP00000354476	2.33e-05	2.9899	989	0.858269
ENSP00000293897	2.39e-05	4.96802	994	0.858198
ENSP00000362413	2.78e-05	3.40541	993	0.857827
ENSP00000279804	2.71e-05	12.2653	989	0.857094
ENSP00000256452	3.07e-05	6.0135	999	0.856497
ENSP00000342087	2.85e-05	2.15301	960	0.856409
ENSP00000339328	2.45e-05	2.67926	983	0.856351
ENSP00000233154	2.17e-05	2.95453	999	0.856285
ENSP00000362576	4.75e-05	2.39962	997	0.85579
ENSP00000314976	2.19e-05	3.10529	972	0.854608
ENSP00000298171	2.11e-05	2.31607	942	0.853879
ENSP00000394227	3.5e-05	10.9307	999	0.852787
ENSP00000351250	2.2e-05	2.7377	999	0.852323
ENSP00000274306	3.31e-05	8.82546	994	0.851418
ENSP00000342830	3.1e-05	3.28222	985	0.851397
ENSP00000327255	2.3e-05	2.11081	988	0.851287
ENSP00000245457	2.02e-05	5.40439	920	0.850342
ENSP00000269321	2.53e-05	2.30295	999	0.849842
ENSP00000380073	2.38e-05	6.80498	999	0.849613
ENSP00000363868	3.27e-05	2.99987	973	0.849558
ENSP00000290219	2.46e-05	7.49725	984	0.849391
ENSP00000396308	3.73e-05	2.37435	998	0.849272
ENSP00000265362	1.88e-05	3.46602	999	0.849267
ENSP00000225992	2.66e-05	2.35286	990	0.849043
ENSP00000367787	2.01e-05	4.07561	999	0.848783
ENSP00000008527	1.84e-05	2.01974	999	0.848705
ENSP00000343313	2.25e-05	2.09006	973	0.848381
ENSP00000258428	1.81e-05	3.80903	999	0.848018
ENSP00000364794	3.15e-05	2.61786	999	0.847105
ENSP00000301974	2.52e-05	5.45101	955	0.845986
ENSP00000337261	2.34e-05	2.12447	996	0.845471
ENSP00000322457	1.67e-05	4.67109	982	0.845213
ENSP00000282412	2.21e-05	3.8887	970	0.845147
ENSP00000336764	2.96e-05	6.89365	933	0.845136
ENSP00000237527	2.59e-05	5.02999	980	0.844809
ENSP00000357152	2.75e-05	8.7224	903	0.844407
ENSP00000263642	3.34e-05	4.01176	973	0.843483
ENSP00000242338	2.7e-05	6.02622	908	0.84314
ENSP00000233057	2.47e-05	3.53032	999	0.841872
ENSP00000352400	3.32e-05	4.86354	999	0.841813
ENSP00000262395	1.98e-05	3.41546	979	0.841236
ENSP00000353030	2.96e-05	3.04093	984	0.840891
ENSP00000415941	2.92e-05	2.75011	976	0.839752
ENSP00000328251	1.68e-05	2.25539	992	0.839676
ENSP00000256010	2.43e-05	2.66299	992	0.839588
ENSP00000348170	2.97e-05	3.83674	959	0.839398
ENSP00000265164	1.83e-05	6.20958	994	0.839238
ENSP00000263686	2.91e-05	7.05537	980	0.838918
ENSP00000451605	2.38e-05	3.2067	998	0.838604
ENSP00000307046	3.28e-05	2.42616	995	0.838602
ENSP00000384053	3.13e-05	9.43497	999	0.838177
ENSP00000401980	1.79e-05	2.22534	999	0.837321
ENSP00000367832	3.85e-05	8.6374	972	0.836279
ENSP00000363998	2.91e-05	2.08543	999	0.835573
ENSP00000262629	6.32e-05	2.39909	999	0.835169
ENSP00000330393	2.45e-05	8.33962	994	0.831689
ENSP00000261366	2.95e-05	2.59747	992	0.829792
ENSP00000215637	2.15e-05	8.52963	974	0.82941
ENSP00000356771	2.99e-05	3.32167	994	0.829378
ENSP00000314151	2.49e-05	2.26477	999	0.829179
ENSP00000356792	1.9e-05	3.12928	905	0.829035
ENSP00000350005	1.61e-05	2.18437	990	0.82833
ENSP00000329380	2.1e-05	3.19979	999	0.828007
ENSP00000304592	3.54e-05	3.99175	999	0.826939
ENSP00000296980	2.51e-05	5.11114	998	0.826847
ENSP00000323929	2.64e-05	3.58122	982	0.82559
ENSP00000264554	2.5e-05	7.63153	999	0.825551
ENSP00000222982	2.01e-05	2.53096	953	0.825427
ENSP00000363435	2.79e-05	3.48072	981	0.825248
ENSP00000260682	2.69e-05	2.82488	949	0.822657
ENSP00000329668	1.57e-05	2.20939	985	0.82237
ENSP00000254322	3.34e-05	2.72278	998	0.820907
ENSP00000355601	2.05e-05	2.22621	999	0.820011
ENSP00000388566	1.77e-05	4.55088	957	0.819848
ENSP00000250457	2.01e-05	1.96412	999	0.819252
ENSP00000217182	3.53e-05	1.96667	996	0.818316
ENSP00000342007	3.19e-05	3.66186	974	0.81628
ENSP00000218548	3.44e-05	2.08764	937	0.81466
ENSP00000233957	1.9e-05	4.02021	991	0.81339
ENSP00000262741	2.76e-05	2.62714	992	0.812618
ENSP00000306185	1.6e-05	2.20692	911	0.810604
ENSP00000323568	2.73e-05	2.39151	962	0.810387
ENSP00000345393	1.62e-05	2.81593	911	0.810258
ENSP00000420267	2.35e-05	4.37508	954	0.809452
ENSP00000257857	2.93e-05	5.06002	943	0.8094
ENSP00000452746	1.57e-05	3.16714	995	0.809086
ENSP00000336769	1.38e-05	4.85345	974	0.807157
ENSP00000291294	1.34e-05	1.97666	925	0.806826
ENSP00000363680	2.62e-05	2.63389	918	0.806325
ENSP00000290200	1.98e-05	2.09387	991	0.806085
ENSP00000256447	1.63e-05	2.17553	908	0.803993
ENSP00000270142	3e-05	2.80638	999	0.803676
ENSP00000307445	2.45e-05	3.72224	922	0.802697
ENSP00000364212	4.54e-05	6.63399	981	0.802
ENSP00000300692	4.21e-05	12.9065	999	0.801586
ENSP00000357459	2.37e-05	3.2719	973	0.801504
ENSP00000287936	2.81e-05	2.82286	999	0.800476
ENSP00000370880	1.98e-05	8.1774	979	0.799579
ENSP00000314132	2.03e-05	3.92485	923	0.799406
ENSP00000221130	4.22e-05	2.73771	982	0.799161
ENSP00000262995	1.95e-05	5.18133	999	0.79907
ENSP00000216252	2.65e-05	2.68077	926	0.798247
ENSP00000356399	2.33e-05	2.48177	946	0.797744
ENSP00000327246	1.76e-05	2.19878	999	0.797086
ENSP00000359504	1.95e-05	5.52056	961	0.796325
ENSP00000265689	1.49e-05	2.92289	912	0.793823
ENSP00000264260	1.45e-05	2.69065	981	0.793501
ENSP00000342300	1.47e-05	2.58631	977	0.792938
ENSP00000270349	3.49e-05	2.29996	999	0.791038
ENSP00000364114	4.49e-05	6.29897	921	0.790015
ENSP00000220809	2.02e-05	2.0731	981	0.789396
ENSP00000363157	2.69e-05	5.16507	988	0.789055
ENSP00000353820	2.64e-05	3.98253	942	0.787977
ENSP00000357012	2.23e-05	11.5442	993	0.785818
ENSP00000332139	1.84e-05	3.62422	926	0.785765
ENSP00000392812	2.52e-05	4.53263	997	0.784427
ENSP00000360372	2.09e-05	2.99909	948	0.783905
ENSP00000280362	2.35e-05	2.35771	900	0.781774
ENSP00000417864	1.71e-05	2.59003	998	0.781408
ENSP00000359532	3.54e-05	2.52094	917	0.781164
ENSP00000259633	2.4e-05	17.5376	976	0.779404
ENSP00000296130	1.49e-05	2.75815	955	0.778772
ENSP00000373301	1.47e-05	2.54565	969	0.778647
ENSP00000327801	5.07e-05	2.75994	996	0.777618
ENSP00000228606	1.82e-05	3.30339	913	0.776608
ENSP00000318486	1.79e-05	3.63759	956	0.775636
ENSP00000340660	1.63e-05	3.73804	900	0.773877
ENSP00000366307	1.77e-05	2.93099	905	0.773765
ENSP00000329243	1.77e-05	3.22732	944	0.773364
ENSP00000287322	1.56e-05	4.5488	933	0.772527
ENSP00000369574	1.57e-05	3.94389	923	0.769883
ENSP00000385470	1.87e-05	12.4706	998	0.768548
ENSP00000300408	1.93e-05	2.17253	995	0.768214
ENSP00000269886	5.63e-05	4.31461	972	0.767219
ENSP00000370115	2.85e-05	4.61034	924	0.76594
ENSP00000264122	2.99e-05	8.60749	999	0.76493
ENSP00000360317	1.94e-05	2.15858	940	0.764897
ENSP00000261707	2.84e-05	2.22186	961	0.763501
ENSP00000343000	1.67e-05	4.36683	933	0.762258
ENSP00000262101	1.67e-05	1.99369	931	0.761881
ENSP00000301071	4.27e-05	2.11855	999	0.760955
ENSP00000330825	2.71e-05	6.22292	996	0.759484
ENSP00000337065	2.09e-05	2.82644	915	0.759008
ENSP00000345512	1.44e-05	2.37059	990	0.756414
ENSP00000233156	2.51e-05	3.09833	996	0.755317
ENSP00000356329	2.53e-05	4.0833	939	0.755283
ENSP00000335620	1.9e-05	3.63293	986	0.754177
ENSP00000367123	4.53e-05	7.35685	999	0.752408
ENSP00000357838	1.83e-05	2.47191	962	0.752244
ENSP00000357066	2.83e-05	6.92766	968	0.751696
ENSP00000365817	2.19e-05	5.7463	988	0.751657
ENSP00000233668	1.68e-05	7.11075	999	0.75106
ENSP00000312027	3.68e-05	2.79957	934	0.750122
ENSP00000295981	1.57e-05	3.59949	953	0.748232
ENSP00000369566	1.57e-05	4.27032	921	0.747649
ENSP00000346402	2.81e-05	3.04067	976	0.746987
ENSP00000281092	1.97e-05	3.77855	977	0.744139
ENSP00000369558	1.56e-05	3.50959	915	0.742133
ENSP00000354687	2.57e-05	2.93653	997	0.741631
ENSP00000341327	1.74e-05	4.7071	951	0.741005
ENSP00000261693	2.94e-05	3.25435	983	0.738717
ENSP00000309945	2.22e-05	2.92984	931	0.738262
ENSP00000319377	2.05e-05	4.90202	936	0.735778
ENSP00000262653	2.31e-05	2.06286	961	0.734484
ENSP00000229416	1.81e-05	4.70135	954	0.733803
ENSP00000321853	2.42e-05	3.96234	999	0.733608
ENSP00000357750	2.04e-05	8.80086	997	0.729842
ENSP00000465500	3.11e-05	5.58806	999	0.728948
ENSP00000305133	1.69e-05	7.12741	979	0.728924
ENSP00000318820	3.08e-05	5.09194	923	0.728098
ENSP00000354995	2.04e-05	1.96192	911	0.726502
ENSP00000217169	1.84e-05	6.45211	996	0.722243
ENSP00000318822	2.4e-05	9.77548	999	0.719981
ENSP00000320084	2.24e-05	3.04352	914	0.718559
ENSP00000258080	3.4e-05	3.48094	999	0.717959
ENSP00000355110	1.89e-05	3.32211	910	0.717573
ENSP00000317379	3.15e-05	3.36386	962	0.717167
ENSP00000412897	1.7e-05	5.11686	920	0.716488
ENSP00000252029	1.96e-05	5.26927	990	0.713796
ENSP00000344468	1.82e-05	2.24297	996	0.713099
ENSP00000395590	1.47e-05	3.09434	948	0.712386
ENSP00000317891	2.03e-05	2.8484	999	0.708907
ENSP00000340409	2.38e-05	3.64149	945	0.707017
ENSP00000349477	2.19e-05	8.80824	998	0.703423
ENSP00000392395	2.01e-05	2.63908	960	0.703196
ENSP00000262033	2.52e-05	3.72842	999	0.702042
ENSP00000411940	2.01e-05	7.75497	926	0.698715
ENSP00000264613	2.6e-05	2.47283	955	0.698425
ENSP00000382834	1.38e-05	2.20538	929	0.696206
ENSP00000263980	2.28e-05	2.20183	999	0.684818
ENSP00000241337	1.74e-05	4.45265	983	0.683307
ENSP00000270279	1.85e-05	4.26792	999	0.683128
ENSP00000205948	1.67e-05	3.54204	923	0.68275
ENSP00000380334	1.91e-05	2.31329	989	0.681449
ENSP00000363773	2.34e-05	3.30249	955	0.681164
ENSP00000289902	4.67e-05	4.38988	995	0.677733
ENSP00000265986	1.77e-05	4.22024	966	0.672312
ENSP00000377298	2.8e-05	2.22177	986	0.667336
ENSP00000420168	1.61e-05	2.29321	973	0.664932
ENSP00000256594	1.69e-05	4.41442	981	0.661139
ENSP00000358301	2.74e-05	2.28037	970	0.659932
ENSP00000264870	1.6e-05	2.60635	959	0.65855
ENSP00000245552	2.72e-05	3.48286	930	0.658299
ENSP00000264162	3.24e-05	3.30277	953	0.657804
ENSP00000360250	2.82e-05	5.6199	986	0.652001
ENSP00000287295	2.5e-05	2.29563	967	0.650114
ENSP00000373854	1.69e-05	2.1146	985	0.649776
ENSP00000370074	1.56e-05	2.20727	969	0.648558
ENSP00000402060	2.2e-05	2.61925	990	0.647877
ENSP00000345023	1.69e-05	1.98283	967	0.643825
ENSP00000359497	2.04e-05	6.3144	954	0.640642
ENSP00000249042	2.41e-05	2.14878	951	0.639338
ENSP00000361725	1.73e-05	4.18124	947	0.635294
ENSP00000358727	1.99e-05	3.17545	985	0.634992
ENSP00000353720	2.5e-05	2.33994	959	0.634928
ENSP00000363149	1.37e-05	4.38236	941	0.634447
ENSP00000373347	2.47e-05	2.55775	951	0.631096
ENSP00000369858	1.47e-05	1.99627	933	0.630392
ENSP00000304845	2.18e-05	2.5903	981	0.630204
ENSP00000255040	2.45e-05	3.85314	925	0.627947
ENSP00000384886	2.39e-05	7.85949	927	0.617641
ENSP00000256178	1.49e-05	4.75748	918	0.607339
ENSP00000216951	1.69e-05	2.01644	969	0.606643
ENSP00000349709	3.26e-05	3.92968	939	0.604702
ENSP00000382714	1.21e-05	5.78683	911	0.601082
ENSP00000384432	3.19e-05	10.5143	992	0.599076
ENSP00000382707	1.47e-05	4.83459	933	0.593129
ENSP00000372326	2.22e-05	2.8726	941	0.584719
ENSP00000226299	3.24e-05	2.3216	980	0.583486
ENSP00000371341	7.41e-05	2.48479	999	0.579974
ENSP00000357097	1.87e-05	4.49047	972	0.576717
ENSP00000329002	1.56e-05	2.78396	958	0.566673
ENSP00000285930	1.67e-05	1.9749	967	0.559356
ENSP00000303585	3.03e-05	2.67036	997	0.546771
ENSP00000292476	2.66e-05	3.5999	999	0.526203
ENSP00000304811	1.45e-05	2.2994	980	0.474294
ENSP00000228740	1.56e-05	2.53222	973	0.474104
ENSP00000385746	1.84e-05	2.96974	980	0.44088
ENSP00000329213	1.31e-05	2.27942	969	0.281369
ENSP00000363089	0.00012801	14.8351	999	0
ENSP00000274335	8.28e-05	12.0106	999	0
ENSP00000344352	5.87e-05	8.82082	999	0
ENSP00000268035	7.44e-05	8.10089	999	0
ENSP00000225577	6.76e-05	7.83257	999	0
ENSP00000358622	6.1e-05	7.46094	999	0
ENSP00000368884	5.97e-05	7.00558	999	0
ENSP00000435412	5.56e-05	6.64628	999	0
ENSP00000265335	4.25e-05	6.64367	999	0
ENSP00000310170	4.17e-05	6.48386	999	0
ENSP00000362649	0.00012206	6.11776	999	0
ENSP00000250003	6.88e-05	5.94758	999	0
ENSP00000340089	3.58e-05	5.93046	999	0
ENSP00000383042	4.27e-05	5.15513	999	0
ENSP00000263754	8.03e-05	5.12537	999	0
ENSP00000410294	5.93e-05	5.02102	999	0
ENSP00000337797	4.01e-05	4.75123	999	0
ENSP00000286332	2.83e-05	4.64471	999	0
ENSP00000332194	4.1e-05	4.62291	999	0
ENSP00000217026	3.98e-05	3.97799	999	0
ENSP00000265773	6.6e-05	3.59475	999	0
ENSP00000353622	5.1e-05	3.38124	999	0
ENSP00000224764	2.67e-05	3.1536	999	0
ENSP00000230354	6.44e-05	2.85255	999	0
ENSP00000264716	2.64e-05	2.78628	999	0
ENSP00000261991	3.49e-05	2.54607	999	0
ENSP00000381240	1.67e-05	2.41972	999	0
ENSP00000385571	3.64e-05	2.18904	999	0
ENSP00000419782	7.17e-05	2.08384	999	0
ENSP00000250448	3.4e-05	2.05578	999	0
ENSP00000340874	4.13e-05	1.99321	999	0
ENSP00000225983	4.38e-05	1.97656	999	0
ENSP00000250971	0.00020478	9.52666	998	0
ENSP00000365858	7.23e-05	8.64345	998	0
ENSP00000368104	6.19e-05	4.38381	998	0
ENSP00000286639	2.66e-05	3.77137	998	0
ENSP00000265354	5.14e-05	2.56512	998	0
ENSP00000332995	3.09e-05	2.46099	998	0
ENSP00000342307	4.87e-05	5.81145	997	0
ENSP00000295600	3.7e-05	4.77145	997	0
ENSP00000322542	2.48e-05	4.01776	997	0
ENSP00000306512	0.00012062	19.033	996	0
ENSP00000471914	2.93e-05	10.1956	996	0
ENSP00000262017	4.9e-05	9.146	996	0
ENSP00000345344	2.93e-05	2.61819	996	0
ENSP00000365877	3.95e-05	3.59563	995	0
ENSP00000400088	5.76e-05	1.97685	994	0
ENSP00000359635	5.98e-05	7.08135	993	0
ENSP00000330138	2.43e-05	4.8628	991	0
ENSP00000334458	5e-05	3.16477	991	0
ENSP00000464034	1.77e-05	4.17115	990	0
ENSP00000290575	2.02e-05	2.73389	990	0
ENSP00000345681	5.3e-05	6.25249	988	0
ENSP00000264487	2.64e-05	4.53591	987	0
ENSP00000316746	2.84e-05	11.5276	986	0
ENSP00000225402	3.14e-05	2.69146	984	0
ENSP00000358323	1.92e-05	2.97299	982	0
ENSP00000328973	0.00027758	13.6882	981	0
ENSP00000269216	3.18e-05	2.05197	981	0
ENSP00000273145	2.13e-05	8.96109	978	0
ENSP00000273853	1.48e-05	2.37845	977	0
ENSP00000295713	2.55e-05	2.01206	974	0
ENSP00000226218	4.2e-05	7.03913	969	0
ENSP00000293275	2.89e-05	5.53789	966	0
ENSP00000257745	2.07e-05	2.05718	962	0
ENSP00000436786	3e-05	3.2261	961	0
ENSP00000280614	1.65e-05	3.48188	960	0
ENSP00000313661	1.81e-05	2.47233	958	0
ENSP00000272928	1.83e-05	3.1684	954	0
ENSP00000305464	2.16e-05	5.81257	949	0
ENSP00000318585	4.67e-05	3.5466	944	0
ENSP00000297469	2.21e-05	3.36583	928	0
ENSP00000368924	2.58e-05	2.16998	928	0
ENSP00000264714	2.22e-05	2.07227	928	0
ENSP00000462196	3.06e-05	4.80968	922	0
ENSP00000358730	1.77e-05	3.2244	916	0
ENSP00000259555	1.5e-05	3.03816	916	0
ENSP00000349478	1.97e-05	3.02647	916	0
ENSP00000451511	2.8e-05	8.16076	915	0
ENSP00000004921	2.22e-05	7.81649	909	0
ENSP00000307713	2.39e-05	2.20581	907	0
ENSP00000351686	0.00025925	8.93699	904	0
ENSP00000364524	2.25e-05	2.4924	898	-
ENSP00000421799	2.44e-05	7.44891	897	-
ENSP00000371420	3.56e-05	6.02504	897	-
ENSP00000318480	3.35e-05	2.5986	897	-
ENSP00000359778	1.6e-05	2.16495	897	-
ENSP00000264036	1.93e-05	8.15582	896	-
ENSP00000362181	3.94e-05	8.00035	896	-
ENSP00000265132	4.8e-05	3.81403	895	-
ENSP00000200652	2.86e-05	2.41465	895	-
ENSP00000161559	1.6e-05	2.57416	894	-
ENSP00000331741	1.22e-05	1.99979	893	-
ENSP00000244137	3.28e-05	4.11984	890	-
ENSP00000255409	2.23e-05	3.65344	890	-
ENSP00000229134	2.08e-05	5.72292	889	-
ENSP00000376793	1.88e-05	2.37105	889	-
ENSP00000329991	2.48e-05	9.15539	886	-
ENSP00000309338	1.6e-05	3.43027	886	-
ENSP00000306697	2.11e-05	4.72018	885	-
ENSP00000385751	2.5e-05	1.96688	885	-
ENSP00000327824	2.35e-05	8.12705	877	-
ENSP00000310447	1.63e-05	3.02648	877	-
ENSP00000285379	5.84e-05	5.12229	876	-
ENSP00000368552	2.28e-05	2.62236	875	-
ENSP00000333639	1.34e-05	1.97513	874	-
ENSP00000225371	2.14e-05	2.74954	873	-
ENSP00000220616	2.85e-05	4.18416	872	-
ENSP00000369460	1.85e-05	3.01705	872	-
ENSP00000265857	1.75e-05	2.29231	871	-
ENSP00000307875	4.86e-05	11.0319	870	-
ENSP00000351602	5.09e-05	8.40428	870	-
ENSP00000367992	2.81e-05	3.84658	869	-
ENSP00000202967	1.45e-05	5.89516	868	-
ENSP00000278282	1.94e-05	2.94174	865	-
ENSP00000345708	2.49e-05	2.65592	864	-
ENSP00000380193	2.69e-05	2.44559	864	-
ENSP00000456711	2.2e-05	3.54566	863	-
ENSP00000253754	2.35e-05	3.04321	863	-
ENSP00000409000	1.68e-05	3.38866	862	-
ENSP00000354003	2.36e-05	11.4548	860	-
ENSP00000174618	2.62e-05	5.84789	860	-
ENSP00000262383	1.52e-05	2.11967	860	-
ENSP00000394085	1.75e-05	2.67782	859	-
ENSP00000387077	1.89e-05	2.01112	859	-
ENSP00000229402	3.15e-05	6.41821	856	-
ENSP00000269980	1.98e-05	2.91941	856	-
ENSP00000260643	1.51e-05	4.11258	854	-
ENSP00000292095	1.82e-05	3.54423	854	-
ENSP00000356063	1.47e-05	2.96431	854	-
ENSP00000352835	2.5e-05	2.67148	854	-
ENSP00000337697	1.97e-05	2.11092	854	-
ENSP00000415786	2.97e-05	2.67538	852	-
ENSP00000290271	1.72e-05	2.87758	844	-
ENSP00000217455	2.68e-05	3.7566	843	-
ENSP00000173898	2.01e-05	2.79596	843	-
ENSP00000364028	3.3e-05	4.91301	842	-
ENSP00000230431	1.33e-05	3.80009	842	-
ENSP00000279544	4.87e-05	6.95168	838	-
ENSP00000408411	2.62e-05	4.19306	838	-
ENSP00000442308	2.2e-05	7.06274	837	-
ENSP00000311997	2.48e-05	3.37564	837	-
ENSP00000222305	1.58e-05	5.39003	836	-
ENSP00000263800	2.1e-05	6.62998	835	-
ENSP00000348019	3.37e-05	3.79036	833	-
ENSP00000337354	2.35e-05	3.30012	832	-
ENSP00000222115	3.12e-05	2.0859	832	-
ENSP00000263043	2.82e-05	3.8273	831	-
ENSP00000447300	6.79e-05	3.29999	831	-
ENSP00000370372	1.7e-05	2.87804	827	-
ENSP00000320509	1.44e-05	2.27248	826	-
ENSP00000352401	2.93e-05	7.68955	823	-
ENSP00000406738	1.52e-05	2.47355	816	-
ENSP00000227266	2.62e-05	4.30404	814	-
ENSP00000338358	1.5e-05	2.29837	814	-
ENSP00000369578	1.23e-05	2.15389	813	-
ENSP00000341390	1.98e-05	3.57055	812	-
ENSP00000359151	2.15e-05	2.32719	812	-
ENSP00000451792	2.13e-05	2.86133	811	-
ENSP00000321746	4.1e-05	4.64203	804	-
ENSP00000443168	1.78e-05	3.16453	802	-
ENSP00000369897	2.09e-05	2.0484	802	-
ENSP00000358547	2.98e-05	3.56851	801	-
ENSP00000388223	2.19e-05	4.22718	800	-
ENSP00000386378	2.2e-05	8.93759	799	-
ENSP00000350937	3.87e-05	5.25726	791	-
ENSP00000361554	3.55e-05	3.19032	789	-
ENSP00000264896	1.42e-05	2.08832	786	-
ENSP00000262294	1.71e-05	2.9555	783	-
ENSP00000328858	2.21e-05	3.27753	780	-
ENSP00000428657	2.21e-05	3.88458	774	-
ENSP00000298942	2.35e-05	2.534	774	-
ENSP00000373702	1.31e-05	5.0625	768	-
ENSP00000054950	2e-05	3.96245	761	-
ENSP00000368005	1.67e-05	2.60589	761	-
ENSP00000278833	1.54e-05	2.19279	758	-
ENSP00000273063	2.18e-05	5.26393	755	-
ENSP00000318916	2e-05	2.87714	751	-
ENSP00000276344	1.52e-05	1.9755	749	-
ENSP00000380494	1.83e-05	3.76669	748	-
ENSP00000246006	1.54e-05	3.48264	745	-
ENSP00000261434	2.91e-05	3.38007	743	-
ENSP00000393262	3.07e-05	4.5513	741	-
ENSP00000258317	2.9e-05	2.14459	738	-
ENSP00000262290	1.96e-05	3.08174	725	-
ENSP00000258443	1.56e-05	4.40183	722	-
ENSP00000447378	6.35e-05	3.78289	722	-
ENSP00000282486	2.3e-05	1.99415	722	-
ENSP00000296096	2.2e-05	4.47735	720	-
ENSP00000392762	3.07e-05	10.1748	714	-
ENSP00000201979	5.29e-05	2.67192	709	-
ENSP00000255175	2.51e-05	3.19935	700	-
ENSP00000356433	2.76e-05	2.70361	700	-
ENSP00000414334	4.87e-05	4.54254	690	-
ENSP00000320295	3.1e-05	2.12029	690	-
ENSP00000247005	1.44e-05	2.04592	688	-
ENSP00000365227	1.21e-05	2.60282	675	-
ENSP00000302100	3.24e-05	5.06036	667	-
ENSP00000450527	2.4e-05	3.82859	667	-
ENSP00000222248	2.8e-05	2.96599	667	-
ENSP00000385361	2.08e-05	7.64635	663	-
ENSP00000357881	1.32e-05	3.20588	658	-
ENSP00000428220	1.55e-05	2.0583	658	-
ENSP00000271324	1.87e-05	1.98405	657	-
ENSP00000230671	1.79e-05	18.4741	654	-
ENSP00000244364	1.83e-05	4.49953	648	-
ENSP00000311596	1.93e-05	4.26865	648	-
ENSP00000410626	1.48e-05	3.51026	648	-
ENSP00000283268	3.02e-05	3.29725	645	-
ENSP00000365019	2.19e-05	3.57551	644	-
ENSP00000362556	1.68e-05	2.20739	644	-
ENSP00000322775	3.07e-05	4.15093	631	-
ENSP00000228438	1.5e-05	3.16075	631	-
ENSP00000282326	1.95e-05	4.19048	628	-
ENSP00000396722	1.7e-05	2.21551	619	-
ENSP00000299328	2.2e-05	3.23167	618	-
ENSP00000374069	1.95e-05	3.00894	617	-
ENSP00000418259	1.45e-05	2.09638	616	-
ENSP00000215904	2.39e-05	2.16816	596	-
ENSP00000220562	2.65e-05	2.15042	584	-
ENSP00000354842	1.89e-05	5.20933	581	-
ENSP00000458537	2.08e-05	4.75952	580	-
ENSP00000394086	1.16e-05	2.00213	580	-
ENSP00000366797	3.01e-05	2.87651	574	-
ENSP00000457868	1.85e-05	1.97243	568	-
ENSP00000301956	3.32e-05	3.27939	567	-
ENSP00000343645	1.55e-05	3.71182	559	-
ENSP00000271385	1.3e-05	3.13403	548	-
ENSP00000263593	2.61e-05	4.26676	539	-
ENSP00000355512	1.94e-05	6.45603	514	-
ENSP00000334267	1.74e-05	4.25847	509	-
ENSP00000373298	3.14e-05	3.92252	506	-
ENSP00000323155	3.31e-05	5.71407	505	-
ENSP00000404403	1.76e-05	2.50536	504	-
ENSP00000366330	1.56e-05	2.03355	501	-
ENSP00000346442	1.73e-05	2.01293	488	-
ENSP00000307599	1.83e-05	2.06122	476	-
ENSP00000295980	1.4e-05	2.63302	457	-
ENSP00000233336	1.8e-05	2.93084	452	-
ENSP00000366157	1.82e-05	2.59379	414	-
ENSP00000468991	2.07e-05	1.95682	-	-
ENSP00000239462	1.6e-05	1.95199	-	-
ENSP00000364252	2.57e-05	1.94731	-	-
ENSP00000295756	2.88e-05	1.9445	-	-
ENSP00000366347	1.89e-05	1.93994	-	-
ENSP00000368682	2.16e-05	1.93925	-	-
ENSP00000199389	1.39e-05	1.93344	-	-
ENSP00000331040	2.12e-05	1.93087	-	-
ENSP00000385638	3.46e-05	1.93023	-	-
ENSP00000327545	1.42e-05	1.93018	-	-
ENSP00000261523	1.78e-05	1.9287	-	-
ENSP00000324270	2.41e-05	1.92568	-	-
ENSP00000341032	2.3e-05	1.92374	-	-
ENSP00000233202	2.31e-05	1.92325	-	-
ENSP00000261531	3.13e-05	1.92177	-	-
ENSP00000252699	2.65e-05	1.91475	-	-
ENSP00000256261	1.63e-05	1.91462	-	-
ENSP00000302625	2.79e-05	1.91462	-	-
ENSP00000296417	4.21e-05	1.90655	-	-
ENSP00000338629	2.44e-05	1.90446	-	-
ENSP00000380921	2.8e-05	1.90239	-	-
ENSP00000297689	1.3e-05	1.89794	-	-
ENSP00000276052	5.87e-05	1.89236	-	-
ENSP00000292427	1.81e-05	1.8922	-	-
ENSP00000253727	1.76e-05	1.89105	-	-
ENSP00000253496	1.61e-05	1.89018	-	-
ENSP00000246229	1.31e-05	1.88791	-	-
ENSP00000211287	6.24e-05	1.88783	-	-
ENSP00000357020	1.37e-05	1.88566	-	-
ENSP00000367408	3.59e-05	1.88474	-	-
ENSP00000336927	2.38e-05	1.88416	-	-
ENSP00000336775	1.47e-05	1.88163	-	-
ENSP00000386229	1.96e-05	1.88155	-	-
ENSP00000344479	2.64e-05	1.88098	-	-
ENSP00000223366	3.45e-05	1.876	-	-
ENSP00000264674	2.34e-05	1.87477	-	-
ENSP00000262039	3.14e-05	1.87109	-	-
ENSP00000279593	3.27e-05	1.87055	-	-
ENSP00000322570	2.37e-05	1.87009	-	-
ENSP00000264552	3.79e-05	1.86932	-	-
ENSP00000363338	2.11e-05	1.8683	-	-
ENSP00000354158	1.99e-05	1.86754	-	-
ENSP00000340278	2.61e-05	1.86387	-	-
ENSP00000344173	2.64e-05	1.86089	-	-
ENSP00000217893	2.08e-05	1.85858	-	-
ENSP00000315757	2.18e-05	1.85621	-	-
ENSP00000332151	2.14e-05	1.85599	-	-
ENSP00000369400	1.87e-05	1.85298	-	-
ENSP00000375893	1.6e-05	1.8518	-	-
ENSP00000350425	1.72e-05	1.84987	-	-
ENSP00000266304	2.47e-05	1.84967	-	-
ENSP00000429824	2.01e-05	1.84788	-	-
ENSP00000362578	1.49e-05	1.84514	-	-
ENSP00000332225	2.26e-05	1.84433	-	-
ENSP00000323050	1.65e-05	1.84062	-	-
ENSP00000319814	1.93e-05	1.84043	-	-
ENSP00000445626	1.38e-05	1.83923	-	-
ENSP00000369442	1.48e-05	1.83243	-	-
ENSP00000395449	2.07e-05	1.83047	-	-
ENSP00000261597	3.41e-05	1.82985	-	-
ENSP00000307305	1.41e-05	1.82631	-	-
ENSP00000247461	4.43e-05	1.82568	-	-
ENSP00000368349	2.38e-05	1.82433	-	-
ENSP00000342557	2.53e-05	1.82432	-	-
ENSP00000326159	2.47e-05	1.8203	-	-
ENSP00000348822	1.3e-05	1.81483	-	-
ENSP00000362592	3.73e-05	1.81474	-	-
ENSP00000325690	2.47e-05	1.81301	-	-
ENSP00000360798	3.19e-05	1.81027	-	-
ENSP00000228644	2.51e-05	1.8052	-	-
ENSP00000000442	1.79e-05	1.80356	-	-
ENSP00000339933	2.15e-05	1.79986	-	-
ENSP00000222584	1.51e-05	1.79919	-	-
ENSP00000360316	2.41e-05	1.79847	-	-
ENSP00000250416	2.31e-05	1.79552	-	-
ENSP00000396688	2.41e-05	1.79484	-	-
ENSP00000369071	1.77e-05	1.78888	-	-
ENSP00000355966	2.59e-05	1.78808	-	-
ENSP00000274625	1.49e-05	1.78325	-	-
ENSP00000220058	1.93e-05	1.78141	-	-
ENSP00000355613	1.52e-05	1.77959	-	-
ENSP00000348020	1.75e-05	1.77921	-	-
ENSP00000303174	2.05e-05	1.77701	-	-
ENSP00000367030	1.35e-05	1.77596	-	-
ENSP00000341821	1.74e-05	1.77506	-	-
ENSP00000334122	2.21e-05	1.77303	-	-
ENSP00000312436	1.38e-05	1.77276	-	-
ENSP00000344460	2.99e-05	1.77223	-	-
ENSP00000348089	2.69e-05	1.77164	-	-
ENSP00000294016	3.53e-05	1.76369	-	-
ENSP00000405176	1.25e-05	1.76324	-	-
ENSP00000389414	1.55e-05	1.76116	-	-
ENSP00000375582	1.2e-05	1.7604	-	-
ENSP00000265077	2.91e-05	1.76003	-	-
ENSP00000218867	2.79e-05	1.75619	-	-
ENSP00000220751	3.93e-05	1.75416	-	-
ENSP00000436376	1.84e-05	1.7521	-	-
ENSP00000253799	2.04e-05	1.7508	-	-
ENSP00000307786	3.05e-05	1.75045	-	-
ENSP00000226004	1.82e-05	1.74898	-	-
ENSP00000395929	4.09e-05	1.74734	-	-
ENSP00000262623	3.32e-05	1.74722	-	-
ENSP00000355657	2.67e-05	1.7452	-	-
ENSP00000460475	1.7e-05	1.74402	-	-
ENSP00000361824	3.53e-05	1.73807	-	-
ENSP00000357158	1.66e-05	1.73792	-	-
ENSP00000363965	2.07e-05	1.73697	-	-
ENSP00000397181	2.46e-05	1.73307	-	-
ENSP00000201586	4.21e-05	1.73104	-	-
ENSP00000222002	1.66e-05	1.72944	-	-
ENSP00000281806	2.46e-05	1.7272	-	-
ENSP00000451560	3.97e-05	1.72536	-	-
ENSP00000373570	1.56e-05	1.72035	-	-
ENSP00000363827	3.67e-05	1.71987	-	-
ENSP00000435591	2.97e-05	1.71269	-	-
ENSP00000300404	1.83e-05	1.71263	-	-
ENSP00000308450	4.57e-05	1.71201	-	-
ENSP00000308944	1.89e-05	1.70941	-	-
ENSP00000319308	1.48e-05	1.70707	-	-
ENSP00000371472	2.01e-05	1.70474	-	-
ENSP00000262189	1.74e-05	1.70408	-	-
ENSP00000362613	1.35e-05	1.70205	-	-
ENSP00000342056	3.06e-05	1.70177	-	-
ENSP00000363193	1.39e-05	1.70013	-	-
ENSP00000378492	2.07e-05	1.69726	-	-
ENSP00000371554	1.52e-05	1.69468	-	-
ENSP00000298767	2.02e-05	1.69205	-	-
ENSP00000262809	3.34e-05	1.69072	-	-
ENSP00000300289	3.64e-05	1.68368	-	-
ENSP00000307900	3.1e-05	1.68278	-	-
ENSP00000263274	1.53e-05	1.68148	-	-
ENSP00000272164	1.83e-05	1.68071	-	-
ENSP00000244336	1.38e-05	1.67973	-	-
ENSP00000317636	1.69e-05	1.67816	-	-
ENSP00000211998	3.91e-05	1.67162	-	-
ENSP00000263212	1.63e-05	1.66848	-	-
ENSP00000371790	2.28e-05	1.66828	-	-
ENSP00000247883	1.55e-05	1.66377	-	-
ENSP00000282091	5.77e-05	1.6637	-	-
ENSP00000301096	1.66e-05	1.66212	-	-
ENSP00000356430	2.31e-05	1.66098	-	-
ENSP00000370936	1.67e-05	1.66025	-	-
ENSP00000267430	2.43e-05	1.659	-	-
ENSP00000263574	1.91e-05	1.64388	-	-
ENSP00000380237	1.33e-05	1.64264	-	-
ENSP00000441410	1.91e-05	1.6366	-	-
ENSP00000369553	1.56e-05	1.63486	-	-
ENSP00000264790	1.96e-05	1.63276	-	-
ENSP00000343535	2.98e-05	1.63261	-	-
ENSP00000451080	2.06e-05	1.63252	-	-
ENSP00000354159	1.5e-05	1.63126	-	-
ENSP00000386210	1.55e-05	1.63083	-	-
ENSP00000354822	1.41e-05	1.62925	-	-
ENSP00000290953	1.49e-05	1.62882	-	-
ENSP00000351664	1.82e-05	1.62761	-	-
ENSP00000304501	1.7e-05	1.62422	-	-
ENSP00000315955	3.8e-05	1.61972	-	-
ENSP00000371327	1.45e-05	1.61905	-	-
ENSP00000272134	1.31e-05	1.61895	-	-
ENSP00000001008	2.47e-05	1.6189	-	-
ENSP00000263036	2.29e-05	1.61846	-	-
ENSP00000225916	3.47e-05	1.61822	-	-
ENSP00000363390	1.4e-05	1.61405	-	-
ENSP00000238081	4.29e-05	1.61358	-	-
ENSP00000309132	2.05e-05	1.61103	-	-
ENSP00000287020	1.34e-05	1.61092	-	-
ENSP00000373169	2.08e-05	1.60739	-	-
ENSP00000381105	4.95e-05	1.60734	-	-
ENSP00000282111	2.08e-05	1.60219	-	-
ENSP00000178640	3.23e-05	1.60091	-	-
ENSP00000225512	2.27e-05	1.59928	-	-
ENSP00000368190	1.75e-05	1.59711	-	-
ENSP00000363596	2.62e-05	1.58843	-	-
ENSP00000256759	2.49e-05	1.58754	-	-
ENSP00000282728	2.23e-05	1.58681	-	-
ENSP00000377836	2.32e-05	1.58517	-	-
ENSP00000247970	2.58e-05	1.57875	-	-
ENSP00000295640	1.3e-05	1.57556	-	-
ENSP00000309757	4.28e-05	1.57541	-	-
ENSP00000331103	1.45e-05	1.57323	-	-
ENSP00000339958	1.39e-05	1.57265	-	-
ENSP00000262519	2.74e-05	1.57221	-	-
ENSP00000359693	2.55e-05	1.57215	-	-
ENSP00000360869	4.06e-05	1.57109	-	-
ENSP00000265641	2.32e-05	1.56666	-	-
ENSP00000298440	1.66e-05	1.56636	-	-
ENSP00000380414	1.2e-05	1.56459	-	-
ENSP00000242462	1.53e-05	1.56327	-	-
ENSP00000301653	5.54e-05	1.56138	-	-
ENSP00000305958	1.51e-05	1.55648	-	-
ENSP00000216181	3.74e-05	1.55164	-	-
ENSP00000428982	1.65e-05	1.55113	-	-
ENSP00000221403	2.89e-05	1.55006	-	-
ENSP00000262613	2.17e-05	1.54968	-	-
ENSP00000294489	1.48e-05	1.54706	-	-
ENSP00000309871	2.63e-05	1.5461	-	-
ENSP00000265983	1.87e-05	1.54253	-	-
ENSP00000359212	1.7e-05	1.54141	-	-
ENSP00000078429	4.33e-05	1.54071	-	-
ENSP00000256958	1.51e-05	1.5379	-	-
ENSP00000377080	1.43e-05	1.53582	-	-
ENSP00000256996	1.96e-05	1.5346	-	-
ENSP00000384708	2.03e-05	1.53367	-	-
ENSP00000227667	1.93e-05	1.52708	-	-
ENSP00000411145	1.92e-05	1.52576	-	-
ENSP00000254654	1.63e-05	1.52362	-	-
ENSP00000298229	2.19e-05	1.52296	-	-
ENSP00000296754	1.68e-05	1.51883	-	-
ENSP00000260810	1.98e-05	1.51665	-	-
ENSP00000309548	1.44e-05	1.51167	-	-
ENSP00000398124	1.33e-05	1.51002	-	-
ENSP00000229595	2.52e-05	1.50899	-	-
ENSP00000358867	4.49e-05	1.50802	-	-
ENSP00000321636	2.07e-05	1.50514	-	-
ENSP00000257566	2.1e-05	1.50288	-	-
ENSP00000270776	1.83e-05	1.50273	-	-
ENSP00000396538	1.49e-05	1.49646	-	-
ENSP00000344666	2.83e-05	1.4923	-	-
ENSP00000366237	1.69e-05	1.49165	-	-
ENSP00000259938	1.46e-05	1.48986	-	-
ENSP00000325875	7.82e-05	1.48819	-	-
ENSP00000378324	1.76e-05	1.48514	-	-
ENSP00000379042	1.4e-05	1.48472	-	-
ENSP00000365931	1.36e-05	1.4828	-	-
ENSP00000256104	1.93e-05	1.48067	-	-
ENSP00000328173	1.6e-05	1.47806	-	-
ENSP00000339845	4.11e-05	1.47446	-	-
ENSP00000310405	1.63e-05	1.47424	-	-
ENSP00000356793	1.47e-05	1.47402	-	-
ENSP00000330284	1.59e-05	1.47315	-	-
ENSP00000239151	1.42e-05	1.47105	-	-
ENSP00000361264	1.45e-05	1.46677	-	-
ENSP00000346810	1.76e-05	1.46491	-	-
ENSP00000362095	1.29e-05	1.46318	-	-
ENSP00000462664	2.9e-05	1.46116	-	-
ENSP00000272065	1.63e-05	1.45404	-	-
ENSP00000354033	1.65e-05	1.4466	-	-
ENSP00000290015	1.64e-05	1.44555	-	-
ENSP00000373864	1.81e-05	1.44465	-	-
ENSP00000357615	3.49e-05	1.44436	-	-
ENSP00000374467	2.72e-05	1.44434	-	-
ENSP00000358783	1.58e-05	1.44148	-	-
ENSP00000346389	4.68e-05	1.43994	-	-
ENSP00000369141	1.48e-05	1.43838	-	-
ENSP00000271015	3.04e-05	1.43766	-	-
ENSP00000303356	1.77e-05	1.43691	-	-
ENSP00000319716	1.09e-05	1.4349	-	-
ENSP00000343943	1.27e-05	1.43129	-	-
ENSP00000376176	3.57e-05	1.4265	-	-
ENSP00000285238	2.29e-05	1.42534	-	-
ENSP00000445340	1.85e-05	1.42293	-	-
ENSP00000246895	1.95e-05	1.4223	-	-
ENSP00000251973	1.94e-05	1.42044	-	-
ENSP00000308405	4.09e-05	1.41874	-	-
ENSP00000224950	1.89e-05	1.41692	-	-
ENSP00000305877	2.07e-05	1.41411	-	-
ENSP00000307183	1.55e-05	1.41346	-	-
ENSP00000378414	1.84e-05	1.41124	-	-
ENSP00000350348	2.06e-05	1.41108	-	-
ENSP00000294954	2.08e-05	1.41057	-	-
ENSP00000351894	2.17e-05	1.40892	-	-
ENSP00000430269	1.55e-05	1.40709	-	-
ENSP00000296456	1.64e-05	1.40607	-	-
ENSP00000240922	2.01e-05	1.40426	-	-
ENSP00000228862	1.83e-05	1.40358	-	-
ENSP00000287538	1.81e-05	1.40337	-	-
ENSP00000261733	2.43e-05	1.40299	-	-
ENSP00000327875	1.91e-05	1.39983	-	-
ENSP00000262056	2.05e-05	1.39981	-	-
ENSP00000216139	2.07e-05	1.39892	-	-
ENSP00000298510	2.78e-05	1.39351	-	-
ENSP00000222254	1.33e-05	1.39328	-	-
ENSP00000337949	2.81e-05	1.3896	-	-
ENSP00000282928	2.03e-05	1.37971	-	-
ENSP00000300651	2.23e-05	1.37838	-	-
ENSP00000371973	1.86e-05	1.37783	-	-
ENSP00000368698	2e-05	1.37747	-	-
ENSP00000327724	1.54e-05	1.3767	-	-
ENSP00000256935	1.23e-05	1.37441	-	-
ENSP00000257068	2.28e-05	1.37363	-	-
ENSP00000369571	1.36e-05	1.37023	-	-
ENSP00000284273	3.04e-05	1.36682	-	-
ENSP00000297313	1.89e-05	1.36597	-	-
ENSP00000371932	1.67e-05	1.35959	-	-
ENSP00000362014	3.73e-05	1.35886	-	-
ENSP00000377783	2.64e-05	1.35421	-	-
ENSP00000264039	2.17e-05	1.35224	-	-
ENSP00000222270	2.54e-05	1.35094	-	-
ENSP00000231004	2.05e-05	1.35037	-	-
ENSP00000007722	2.05e-05	1.35021	-	-
ENSP00000278968	1.85e-05	1.34919	-	-
ENSP00000252338	1.85e-05	1.34813	-	-
ENSP00000272644	2.17e-05	1.3335	-	-
ENSP00000352584	2.26e-05	1.33338	-	-
ENSP00000342560	1.77e-05	1.33117	-	-
ENSP00000225844	1.36e-05	1.32927	-	-
ENSP00000345492	1.4e-05	1.32308	-	-
ENSP00000351049	2.4e-05	1.32274	-	-
ENSP00000354794	1.48e-05	1.32273	-	-
ENSP00000408792	1.33e-05	1.32118	-	-
ENSP00000248594	1.71e-05	1.32104	-	-
ENSP00000327691	1.13e-05	1.3202	-	-
ENSP00000351209	3.72e-05	1.31932	-	-
ENSP00000439493	1.79e-05	1.31884	-	-
ENSP00000340820	2.94e-05	1.31427	-	-
ENSP00000253408	2e-05	1.3096	-	-
ENSP00000310935	2.49e-05	1.30909	-	-
ENSP00000229854	2.53e-05	1.3068	-	-
ENSP00000237380	1.3e-05	1.30491	-	-
ENSP00000265162	2.29e-05	1.30144	-	-
ENSP00000264025	1.75e-05	1.29786	-	-
ENSP00000261623	1.29e-05	1.297	-	-
ENSP00000334003	1.33e-05	1.29469	-	-
ENSP00000332549	2.56e-05	1.29261	-	-
ENSP00000447149	1.53e-05	1.29227	-	-
ENSP00000171887	5.83e-05	1.28988	-	-
ENSP00000355922	1.55e-05	1.28464	-	-
ENSP00000264808	1.65e-05	1.28412	-	-
ENSP00000321797	2.99e-05	1.28223	-	-
ENSP00000219066	1.47e-05	1.28092	-	-
ENSP00000328777	1.51e-05	1.2806	-	-
ENSP00000305603	2.13e-05	1.27986	-	-
ENSP00000353864	1.84e-05	1.27978	-	-
ENSP00000290158	2.61e-05	1.27865	-	-
ENSP00000337128	1.66e-05	1.27738	-	-
ENSP00000261438	1.3e-05	1.27375	-	-
ENSP00000297375	2.11e-05	1.27308	-	-
ENSP00000308887	1.88e-05	1.27264	-	-
ENSP00000342952	4.06e-05	1.27024	-	-
ENSP00000305976	1.31e-05	1.27023	-	-
ENSP00000366482	1.58e-05	1.26896	-	-
ENSP00000270162	1.59e-05	1.26506	-	-
ENSP00000336712	2.19e-05	1.26026	-	-
ENSP00000239165	1.46e-05	1.25896	-	-
ENSP00000301141	2.52e-05	1.25824	-	-
ENSP00000295685	1.81e-05	1.25762	-	-
ENSP00000308774	2.7e-05	1.25261	-	-
ENSP00000234961	2.29e-05	1.24964	-	-
ENSP00000204566	1.35e-05	1.24877	-	-
ENSP00000234626	1.59e-05	1.2484	-	-
ENSP00000302830	2.16e-05	1.24471	-	-
ENSP00000301522	2.92e-05	1.24247	-	-
ENSP00000370256	2.34e-05	1.24178	-	-
ENSP00000351539	1.28e-05	1.24109	-	-
ENSP00000252519	1.59e-05	1.24071	-	-
ENSP00000278612	1.39e-05	1.22912	-	-
ENSP00000412957	1.26e-05	1.22899	-	-
ENSP00000413572	3.03e-05	1.2286	-	-
ENSP00000348762	2.28e-05	1.22802	-	-
ENSP00000355747	2.85e-05	1.22564	-	-
ENSP00000346599	1.45e-05	1.22516	-	-
ENSP00000346921	1.75e-05	1.22473	-	-
ENSP00000301067	2.27e-05	1.22451	-	-
ENSP00000282441	3.51e-05	1.2241	-	-
ENSP00000262077	2.08e-05	1.22335	-	-
ENSP00000328236	1.81e-05	1.22324	-	-
ENSP00000324742	1.3e-05	1.22196	-	-
ENSP00000253039	1.9e-05	1.21696	-	-
ENSP00000283752	1.27e-05	1.21507	-	-
ENSP00000262850	1.38e-05	1.21391	-	-
ENSP00000194118	2.52e-05	1.21361	-	-
ENSP00000314004	1.55e-05	1.21174	-	-
ENSP00000352900	1.35e-05	1.21133	-	-
ENSP00000368752	2.41e-05	1.20965	-	-
ENSP00000354929	2.21e-05	1.20907	-	-
ENSP00000262304	1.89e-05	1.20838	-	-
ENSP00000297785	2.73e-05	1.20415	-	-
ENSP00000217426	2.08e-05	1.20189	-	-
ENSP00000353770	2.92e-05	1.1989	-	-
ENSP00000306606	2.39e-05	1.19747	-	-
ENSP00000222462	1.71e-05	1.19547	-	-
ENSP00000370003	1.62e-05	1.19516	-	-
ENSP00000052754	4.52e-05	1.19461	-	-
ENSP00000285896	1.9e-05	1.19258	-	-
ENSP00000367454	1.26e-05	1.19221	-	-
ENSP00000312262	1.38e-05	1.18957	-	-
ENSP00000344223	2.88e-05	1.18954	-	-
ENSP00000333657	3.06e-05	1.18552	-	-
ENSP00000305974	1.57e-05	1.18302	-	-
ENSP00000355523	1.93e-05	1.18177	-	-
ENSP00000362300	2.36e-05	1.18162	-	-
ENSP00000264663	2.15e-05	1.18071	-	-
ENSP00000315700	1.66e-05	1.18047	-	-
ENSP00000301019	1.65e-05	1.17765	-	-
ENSP00000276014	2.28e-05	1.17745	-	-
ENSP00000291442	1.37e-05	1.17719	-	-
ENSP00000417659	1.76e-05	1.17719	-	-
ENSP00000293280	1.73e-05	1.17364	-	-
ENSP00000293330	1.57e-05	1.17283	-	-
ENSP00000303942	1.7e-05	1.16897	-	-
ENSP00000371471	1.41e-05	1.16833	-	-
ENSP00000295908	1.59e-05	1.16612	-	-
ENSP00000237654	1.95e-05	1.16282	-	-
ENSP00000358696	1.3e-05	1.15617	-	-
ENSP00000294304	2.54e-05	1.15537	-	-
ENSP00000252506	1.44e-05	1.15463	-	-
ENSP00000348827	2.18e-05	1.15155	-	-
ENSP00000337103	2.57e-05	1.15151	-	-
ENSP00000390600	1.49e-05	1.15094	-	-
ENSP00000357103	1.43e-05	1.14859	-	-
ENSP00000332668	1.54e-05	1.14777	-	-
ENSP00000347032	1.41e-05	1.14629	-	-
ENSP00000372191	1.99e-05	1.14308	-	-
ENSP00000360613	2.78e-05	1.1427	-	-
ENSP00000357980	2.5e-05	1.13848	-	-
ENSP00000255262	2.01e-05	1.13832	-	-
ENSP00000367301	1.49e-05	1.13765	-	-
ENSP00000216185	2.07e-05	1.13436	-	-
ENSP00000354219	2.36e-05	1.13108	-	-
ENSP00000416330	1.49e-05	1.13107	-	-
ENSP00000226413	1.78e-05	1.12048	-	-
ENSP00000356906	1.8e-05	1.11986	-	-
ENSP00000382004	2.44e-05	1.11898	-	-
ENSP00000240055	2.76e-05	1.11734	-	-
ENSP00000344259	2.71e-05	1.11356	-	-
ENSP00000369131	2.98e-05	1.11157	-	-
ENSP00000423820	1.34e-05	1.11137	-	-
ENSP00000340305	1.77e-05	1.1104	-	-
ENSP00000359258	1.7e-05	1.10318	-	-
ENSP00000381588	1.62e-05	1.10202	-	-
ENSP00000271555	2.88e-05	1.10144	-	-
ENSP00000314810	2.02e-05	1.10104	-	-
ENSP00000351755	2.74e-05	1.09886	-	-
ENSP00000261845	4.53e-05	1.09784	-	-
ENSP00000351395	1.76e-05	1.09693	-	-
ENSP00000320089	1.3e-05	1.09186	-	-
ENSP00000306253	2.69e-05	1.09162	-	-
ENSP00000176183	2.5e-05	1.09138	-	-
ENSP00000346316	1.89e-05	1.09055	-	-
ENSP00000415183	2.55e-05	1.09054	-	-
ENSP00000351947	1.37e-05	1.08642	-	-
ENSP00000320324	2.46e-05	1.08448	-	-
ENSP00000232003	1.38e-05	1.0809	-	-
ENSP00000225728	1.28e-05	1.0794	-	-
ENSP00000374280	1.52e-05	1.07862	-	-
ENSP00000458149	2.75e-05	1.07838	-	-
ENSP00000264834	2.68e-05	1.07696	-	-
ENSP00000365514	1.9e-05	1.07694	-	-
ENSP00000352162	1.61e-05	1.07646	-	-
ENSP00000314030	1.92e-05	1.07445	-	-
ENSP00000330959	1.47e-05	1.07308	-	-
ENSP00000300035	1.93e-05	1.06791	-	-
ENSP00000430276	2.17e-05	1.06655	-	-
ENSP00000332455	2.09e-05	1.06464	-	-
ENSP00000452126	1.27e-05	1.06451	-	-
ENSP00000343027	4.1e-05	1.06006	-	-
ENSP00000359531	4.09e-05	1.05973	-	-
ENSP00000265560	1.63e-05	1.0588	-	-
ENSP00000368766	1.97e-05	1.05794	-	-
ENSP00000261313	1.57e-05	1.05549	-	-
ENSP00000375416	1.29e-05	1.05433	-	-
ENSP00000354592	1.8e-05	1.0537	-	-
ENSP00000268171	6.61e-05	1.05329	-	-
ENSP00000310275	2.27e-05	1.05067	-	-
ENSP00000353581	1.8e-05	1.0477	-	-
ENSP00000347088	1.84e-05	1.04549	-	-
ENSP00000181839	1.69e-05	1.04386	-	-
ENSP00000349437	2.29e-05	1.04248	-	-
ENSP00000312697	1.41e-05	1.04183	-	-
ENSP00000361562	2.26e-05	1.03831	-	-
ENSP00000386165	2.34e-05	1.03767	-	-
ENSP00000339906	1.4e-05	1.03534	-	-
ENSP00000364855	1.64e-05	1.03524	-	-
ENSP00000307023	1.45e-05	1.03402	-	-
ENSP00000417303	1.3e-05	1.03202	-	-
ENSP00000006015	1.26e-05	1.03162	-	-
ENSP00000364700	2.21e-05	1.0308	-	-
ENSP00000296412	2.06e-05	1.02953	-	-
ENSP00000375872	1.84e-05	1.02933	-	-
ENSP00000347890	5.63e-05	1.0265	-	-
ENSP00000348307	1.46e-05	1.0261	-	-
ENSP00000376776	1.51e-05	1.02575	-	-
ENSP00000332643	2.01e-05	1.02075	-	-
ENSP00000343782	1.36e-05	1.01498	-	-
ENSP00000180166	1.56e-05	1.01406	-	-
ENSP00000247182	1.6e-05	1.0139	-	-
ENSP00000369716	2.19e-05	1.01284	-	-
ENSP00000257248	1.33e-05	1.0088	-	-
ENSP00000247153	1.69e-05	1.00785	-	-
ENSP00000215773	1.13e-05	1.00445	-	-
ENSP00000364073	1.85e-05	1.00418	-	-
ENSP00000368727	1.78e-05	1.00272	-	-
ENSP00000421592	4.68e-05	1.0009	-	-
ENSP00000262027	2.22e-05	0.999578	-	-
ENSP00000313199	3.14e-05	0.999359	-	-
ENSP00000369981	1.82e-05	0.997547	-	-
ENSP00000231188	2.17e-05	0.997359	-	-
ENSP00000375986	1.5e-05	0.996339	-	-
ENSP00000353915	1.56e-05	0.994473	-	-
ENSP00000389338	6.9e-05	0.993254	-	-
ENSP00000350275	2.28e-05	0.992209	-	-
ENSP00000309439	1.34e-05	0.990767	-	-
ENSP00000252593	1.39e-05	0.990667	-	-
ENSP00000307288	3.3e-05	0.989166	-	-
ENSP00000264741	1.67e-05	0.988475	-	-
ENSP00000228437	1.32e-05	0.987914	-	-
ENSP00000369899	1.32e-05	0.987905	-	-
ENSP00000244766	1.45e-05	0.987742	-	-
ENSP00000237837	1.52e-05	0.986528	-	-
ENSP00000231751	2.06e-05	0.986046	-	-
ENSP00000264668	1.82e-05	0.984764	-	-
ENSP00000381740	1.47e-05	0.984405	-	-
ENSP00000265723	2.29e-05	0.982475	-	-
ENSP00000305071	1.78e-05	0.980329	-	-
ENSP00000260649	1.51e-05	0.980221	-	-
ENSP00000223642	1.75e-05	0.979181	-	-
ENSP00000296677	1.81e-05	0.976649	-	-
ENSP00000231368	1.7e-05	0.974734	-	-
ENSP00000372347	2.41e-05	0.974653	-	-
ENSP00000325546	1.42e-05	0.973299	-	-
ENSP00000301072	3.07e-05	0.972706	-	-
ENSP00000336687	2.22e-05	0.971556	-	-
ENSP00000419153	1.47e-05	0.970808	-	-
ENSP00000261245	1.62e-05	0.968466	-	-
ENSP00000269033	1.57e-05	0.967375	-	-
ENSP00000254605	2.11e-05	0.965996	-	-
ENSP00000301645	2.02e-05	0.964875	-	-
ENSP00000358223	1.53e-05	0.964272	-	-
ENSP00000358698	2.07e-05	0.963307	-	-
ENSP00000362287	1.53e-05	0.958214	-	-
ENSP00000338413	2.48e-05	0.95715	-	-
ENSP00000012134	1.38e-05	0.956588	-	-
ENSP00000355629	1.68e-05	0.955958	-	-
ENSP00000308413	2.83e-05	0.948975	-	-
ENSP00000285018	2.26e-05	0.947462	-	-
ENSP00000246891	1.37e-05	0.94678	-	-
ENSP00000354499	2.74e-05	0.946637	-	-
ENSP00000406751	1.53e-05	0.94485	-	-
ENSP00000337451	3.09e-05	0.944739	-	-
ENSP00000370128	1.77e-05	0.940396	-	-
ENSP00000304004	1.9e-05	0.939015	-	-
ENSP00000309503	6.62e-05	0.937326	-	-
ENSP00000302630	1.35e-05	0.933855	-	-
ENSP00000260950	1.54e-05	0.93369	-	-
ENSP00000248600	1.36e-05	0.932566	-	-
ENSP00000319343	2.07e-05	0.930821	-	-
ENSP00000302456	1.25e-05	0.927238	-	-
ENSP00000340609	1.4e-05	0.927015	-	-
ENSP00000309913	1.66e-05	0.92521	-	-
ENSP00000360608	1.98e-05	0.924959	-	-
ENSP00000259271	3.34e-05	0.924874	-	-
ENSP00000313829	2.07e-05	0.92431	-	-
ENSP00000259526	1.25e-05	0.923334	-	-
ENSP00000346160	1.44e-05	0.920321	-	-
ENSP00000453793	1.46e-05	0.920031	-	-
ENSP00000293805	1.96e-05	0.919687	-	-
ENSP00000216274	2e-05	0.919339	-	-
ENSP00000358140	2e-05	0.91876	-	-
ENSP00000375822	1.2e-05	0.918579	-	-
ENSP00000268182	2.05e-05	0.918158	-	-
ENSP00000376652	1.41e-05	0.917989	-	-
ENSP00000303909	1.81e-05	0.917128	-	-
ENSP00000360215	1.61e-05	0.915427	-	-
ENSP00000261819	1.7e-05	0.913219	-	-
ENSP00000306361	1.83e-05	0.91052	-	-
ENSP00000264690	1.76e-05	0.910293	-	-
ENSP00000444408	1.46e-05	0.908779	-	-
ENSP00000280704	2.34e-05	0.90813	-	-
ENSP00000258145	1.31e-05	0.906008	-	-
ENSP00000343701	1.84e-05	0.904961	-	-
ENSP00000369127	2.5e-05	0.904372	-	-
ENSP00000353735	1.61e-05	0.902156	-	-
ENSP00000358407	2.33e-05	0.902085	-	-
ENSP00000251642	1.51e-05	0.897831	-	-
ENSP00000243786	1.3e-05	0.896669	-	-
ENSP00000227251	1.69e-05	0.895792	-	-
ENSP00000251808	1.74e-05	0.894286	-	-
ENSP00000362674	3.35e-05	0.892115	-	-
ENSP00000225614	2.19e-05	0.891989	-	-
ENSP00000270722	1.86e-05	0.891677	-	-
ENSP00000321070	1.31e-05	0.891203	-	-
ENSP00000199764	1.31e-05	0.890006	-	-
ENSP00000296755	1.49e-05	0.88686	-	-
ENSP00000312126	3.75e-05	0.886281	-	-
ENSP00000362353	1.47e-05	0.885341	-	-
ENSP00000380675	1.91e-05	0.884884	-	-
ENSP00000310572	2.55e-05	0.884356	-	-
ENSP00000355866	1.94e-05	0.877296	-	-
ENSP00000353362	2.43e-05	0.87647	-	-
ENSP00000416583	1.5e-05	0.874047	-	-
ENSP00000462337	1.36e-05	0.872823	-	-
ENSP00000367959	2.03e-05	0.871806	-	-
ENSP00000303211	2.23e-05	0.871452	-	-
ENSP00000350894	2.12e-05	0.866749	-	-
ENSP00000300659	1.22e-05	0.866314	-	-
ENSP00000299766	2.07e-05	0.86598	-	-
ENSP00000296875	1.68e-05	0.865779	-	-
ENSP00000324948	1.29e-05	0.865468	-	-
ENSP00000235628	1.74e-05	0.863463	-	-
ENSP00000297338	2.68e-05	0.860856	-	-
ENSP00000398736	1.69e-05	0.860672	-	-
ENSP00000222573	1.65e-05	0.85923	-	-
ENSP00000393333	1.6e-05	0.854862	-	-
ENSP00000332565	1.51e-05	0.853705	-	-
ENSP00000444856	2.47e-05	0.853271	-	-
ENSP00000312081	1.5e-05	0.849763	-	-
ENSP00000280097	1.2e-05	0.846334	-	-
ENSP00000389128	1.39e-05	0.846251	-	-
ENSP00000353582	1.28e-05	0.843993	-	-
ENSP00000367714	1.31e-05	0.840101	-	-
ENSP00000268053	1.56e-05	0.839223	-	-
ENSP00000357625	1.69e-05	0.838419	-	-
ENSP00000353608	1.54e-05	0.838261	-	-
ENSP00000261208	1.45e-05	0.836774	-	-
ENSP00000396704	5.87e-05	0.836653	-	-
ENSP00000319977	1.54e-05	0.836238	-	-
ENSP00000382133	1.47e-05	0.834048	-	-
ENSP00000273320	1.78e-05	0.83287	-	-
ENSP00000246112	1.69e-05	0.831021	-	-
ENSP00000239243	2.56e-05	0.827844	-	-
ENSP00000378529	2.47e-05	0.825426	-	-
ENSP00000350098	1.85e-05	0.823056	-	-
ENSP00000360290	2.38e-05	0.822346	-	-
ENSP00000323178	1.31e-05	0.819136	-	-
ENSP00000379503	1.36e-05	0.817357	-	-
ENSP00000377941	2.57e-05	0.813919	-	-
ENSP00000276079	1.87e-05	0.813068	-	-
ENSP00000247881	1.59e-05	0.810455	-	-
ENSP00000316029	1.93e-05	0.808973	-	-
ENSP00000354006	1.24e-05	0.808606	-	-
ENSP00000391944	1.54e-05	0.807645	-	-
ENSP00000350928	2.88e-05	0.806972	-	-
ENSP00000372437	3.13e-05	0.805144	-	-
ENSP00000335357	2.5e-05	0.802769	-	-
ENSP00000263635	1.36e-05	0.802766	-	-
ENSP00000346550	1.16e-05	0.800875	-	-
ENSP00000254719	2.98e-05	0.799801	-	-
ENSP00000310006	1.49e-05	0.799583	-	-
ENSP00000352572	2.68e-05	0.799409	-	-
ENSP00000340507	2e-05	0.797559	-	-
ENSP00000387356	2.31e-05	0.794922	-	-
ENSP00000341658	1.28e-05	0.794131	-	-
ENSP00000253452	1.77e-05	0.794109	-	-
ENSP00000262300	2.05e-05	0.792401	-	-
ENSP00000321334	1.43e-05	0.790463	-	-
ENSP00000262551	2.7e-05	0.790295	-	-
ENSP00000352936	1.72e-05	0.787569	-	-
ENSP00000311733	1.55e-05	0.785942	-	-
ENSP00000311873	2.64e-05	0.785752	-	-
ENSP00000348611	3.84e-05	0.782816	-	-
ENSP00000314733	1.49e-05	0.781628	-	-
ENSP00000340019	4.99e-05	0.778408	-	-
ENSP00000360157	2.38e-05	0.775297	-	-
ENSP00000336868	2.97e-05	0.772525	-	-
ENSP00000331791	1.88e-05	0.772042	-	-
ENSP00000295718	1.79e-05	0.771486	-	-
ENSP00000307508	3.13e-05	0.76992	-	-
ENSP00000364430	1.34e-05	0.76979	-	-
ENSP00000284562	1.33e-05	0.769084	-	-
ENSP00000342136	1.57e-05	0.767127	-	-
ENSP00000290765	1.83e-05	0.763888	-	-
ENSP00000223190	1.26e-05	0.763696	-	-
ENSP00000312995	1.51e-05	0.759825	-	-
ENSP00000328720	2.79e-05	0.759149	-	-
ENSP00000284202	1.55e-05	0.756361	-	-
ENSP00000242208	1.5e-05	0.756316	-	-
ENSP00000240874	3.11e-05	0.756231	-	-
ENSP00000260363	2.15e-05	0.756167	-	-
ENSP00000367615	2.12e-05	0.750806	-	-
ENSP00000325421	2.07e-05	0.750593	-	-
ENSP00000370842	1.18e-05	0.747091	-	-
ENSP00000360797	1.92e-05	0.737547	-	-
ENSP00000242786	1.38e-05	0.734876	-	-
ENSP00000374205	1.32e-05	0.734568	-	-
ENSP00000222271	1.8e-05	0.733206	-	-
ENSP00000350052	7.31e-05	0.733202	-	-
ENSP00000307859	1.53e-05	0.731915	-	-
ENSP00000343819	2.12e-05	0.731861	-	-
ENSP00000320180	1.45e-05	0.731404	-	-
ENSP00000369456	2.02e-05	0.730857	-	-
ENSP00000296181	1.76e-05	0.730116	-	-
ENSP00000417183	1.18e-05	0.729099	-	-
ENSP00000451030	1.79e-05	0.726747	-	-
ENSP00000376965	2.25e-05	0.726598	-	-
ENSP00000320176	1.4e-05	0.724036	-	-
ENSP00000326042	2.46e-05	0.720951	-	-
ENSP00000335074	1.34e-05	0.720752	-	-
ENSP00000331944	2.29e-05	0.716019	-	-
ENSP00000252575	1.67e-05	0.714779	-	-
ENSP00000269397	1.44e-05	0.714288	-	-
ENSP00000352408	1.53e-05	0.713129	-	-
ENSP00000400365	1.56e-05	0.711594	-	-
ENSP00000364126	1.53e-05	0.711479	-	-
ENSP00000308252	1.15e-05	0.711422	-	-
ENSP00000457386	1.12e-05	0.70831	-	-
ENSP00000362525	1.33e-05	0.708193	-	-
ENSP00000219255	2.1e-05	0.708074	-	-
ENSP00000242839	1.72e-05	0.706767	-	-
ENSP00000300738	2.93e-05	0.706659	-	-
ENSP00000346768	1.29e-05	0.705695	-	-
ENSP00000258960	1.67e-05	0.705556	-	-
ENSP00000297012	1.22e-05	0.704837	-	-
ENSP00000360621	2.71e-05	0.703983	-	-
ENSP00000361280	2.31e-05	0.700361	-	-
ENSP00000261017	1.54e-05	0.700265	-	-
ENSP00000338207	1.61e-05	0.700248	-	-
ENSP00000382659	1.93e-05	0.699529	-	-
ENSP00000417003	1.41e-05	0.698734	-	-
ENSP00000325526	1.9e-05	0.698213	-	-
ENSP00000337212	1.37e-05	0.697124	-	-
ENSP00000350369	1.23e-05	0.69658	-	-
ENSP00000297848	2.36e-05	0.696177	-	-
ENSP00000348888	1.82e-05	0.693174	-	-
ENSP00000225174	2.03e-05	0.688395	-	-
ENSP00000386444	2.56e-05	0.687931	-	-
ENSP00000304408	2.15e-05	0.685957	-	-
ENSP00000283684	1.29e-05	0.684457	-	-
ENSP00000370532	1.87e-05	0.684043	-	-
ENSP00000336725	2.2e-05	0.683343	-	-
ENSP00000322159	2.06e-05	0.683322	-	-
ENSP00000399968	3.02e-05	0.682211	-	-
ENSP00000313681	2.05e-05	0.680637	-	-
ENSP00000254235	3.89e-05	0.67779	-	-
ENSP00000370938	3.06e-05	0.677763	-	-
ENSP00000300055	1.92e-05	0.673801	-	-
ENSP00000371393	1.57e-05	0.673059	-	-
ENSP00000434614	3.25e-05	0.671637	-	-
ENSP00000318089	1.75e-05	0.669466	-	-
ENSP00000406037	2.72e-05	0.669166	-	-
ENSP00000359380	2.9e-05	0.666413	-	-
ENSP00000381717	3.73e-05	0.665056	-	-
ENSP00000268150	1.33e-05	0.664039	-	-
ENSP00000366679	1.22e-05	0.663616	-	-
ENSP00000321735	1.34e-05	0.663343	-	-
ENSP00000225792	2.7e-05	0.660609	-	-
ENSP00000276449	1.62e-05	0.660601	-	-
ENSP00000249016	2.25e-05	0.656881	-	-
ENSP00000307853	1.54e-05	0.653832	-	-
ENSP00000308925	1.77e-05	0.652068	-	-
ENSP00000263390	1.82e-05	0.649979	-	-
ENSP00000346437	1.82e-05	0.649343	-	-
ENSP00000307858	1.37e-05	0.642523	-	-
ENSP00000355050	1.73e-05	0.642122	-	-
ENSP00000387278	1.46e-05	0.6421	-	-
ENSP00000229304	1.41e-05	0.641563	-	-
ENSP00000234198	1.58e-05	0.638972	-	-
ENSP00000356545	1.48e-05	0.638855	-	-
ENSP00000363787	1.29e-05	0.635138	-	-
ENSP00000309597	2.34e-05	0.634766	-	-
ENSP00000354652	2.45e-05	0.633821	-	-
ENSP00000275815	3.25e-05	0.631768	-	-
ENSP00000451145	1.58e-05	0.629913	-	-
ENSP00000366641	1.42e-05	0.629665	-	-
ENSP00000367629	1.56e-05	0.62909	-	-
ENSP00000243911	1.45e-05	0.627601	-	-
ENSP00000257724	1.12e-05	0.623335	-	-
ENSP00000387122	1.51e-05	0.623055	-	-
ENSP00000345530	3.53e-05	0.622911	-	-
ENSP00000355778	2.06e-05	0.620533	-	-
ENSP00000363512	1.98e-05	0.61809	-	-
ENSP00000288976	2.15e-05	0.61254	-	-
ENSP00000306991	1.53e-05	0.611827	-	-
ENSP00000349957	1.91e-05	0.610789	-	-
ENSP00000216373	1.99e-05	0.610117	-	-
ENSP00000436691	1.36e-05	0.609793	-	-
ENSP00000365534	1.52e-05	0.606652	-	-
ENSP00000235382	1.68e-05	0.606024	-	-
ENSP00000291568	1.89e-05	0.605456	-	-
ENSP00000381739	1.38e-05	0.60418	-	-
ENSP00000459962	1.79e-05	0.603994	-	-
ENSP00000350256	3.64e-05	0.603392	-	-
ENSP00000301061	1.6e-05	0.598255	-	-
ENSP00000444823	1.76e-05	0.595383	-	-
ENSP00000369820	1.69e-05	0.594894	-	-
ENSP00000259791	1.39e-05	0.594725	-	-
ENSP00000356405	1.64e-05	0.594601	-	-
ENSP00000376322	1.93e-05	0.594346	-	-
ENSP00000372170	2.83e-05	0.59327	-	-
ENSP00000314807	1.23e-05	0.590931	-	-
ENSP00000219746	1.31e-05	0.590703	-	-
ENSP00000307188	1.42e-05	0.589887	-	-
ENSP00000347184	3.28e-05	0.589816	-	-
ENSP00000370648	1.75e-05	0.58938	-	-
ENSP00000304308	1.79e-05	0.589166	-	-
ENSP00000316786	1.57e-05	0.585382	-	-
ENSP00000252483	1.47e-05	0.58185	-	-
ENSP00000378350	1.8e-05	0.581136	-	-
ENSP00000379865	1.4e-05	0.580948	-	-
ENSP00000307080	1.51e-05	0.57958	-	-
ENSP00000411397	1.53e-05	0.576124	-	-
ENSP00000377954	2.63e-05	0.576085	-	-
ENSP00000302569	1.27e-05	0.574941	-	-
ENSP00000393596	1.79e-05	0.574921	-	-
ENSP00000355208	3.45e-05	0.574375	-	-
ENSP00000295033	1.39e-05	0.57431	-	-
ENSP00000310219	4.11e-05	0.574071	-	-
ENSP00000242465	1.49e-05	0.572078	-	-
ENSP00000465213	1.71e-05	0.57088	-	-
ENSP00000274793	1.38e-05	0.570654	-	-
ENSP00000284818	1.33e-05	0.569193	-	-
ENSP00000298316	2.28e-05	0.562437	-	-
ENSP00000382840	2e-05	0.561666	-	-
ENSP00000233809	2.03e-05	0.560189	-	-
ENSP00000304169	2.36e-05	0.559931	-	-
ENSP00000228945	1.56e-05	0.557014	-	-
ENSP00000271915	1.2e-05	0.556944	-	-
ENSP00000385021	1.47e-05	0.55638	-	-
ENSP00000354876	1.92e-05	0.552037	-	-
ENSP00000349486	1.4e-05	0.550733	-	-
ENSP00000157812	1.93e-05	0.547797	-	-
ENSP00000312411	1.6e-05	0.547182	-	-
ENSP00000297323	3.82e-05	0.545166	-	-
ENSP00000379847	1.6e-05	0.543527	-	-
ENSP00000306999	1.35e-05	0.542768	-	-
ENSP00000216194	1.72e-05	0.542745	-	-
ENSP00000359539	1.47e-05	0.542101	-	-
ENSP00000298852	2.17e-05	0.539887	-	-
ENSP00000265070	3.05e-05	0.539517	-	-
ENSP00000366124	2.13e-05	0.538212	-	-
ENSP00000311405	3.8e-05	0.537106	-	-
ENSP00000367570	1.97e-05	0.536671	-	-
ENSP00000339004	3.27e-05	0.536323	-	-
ENSP00000253063	1.18e-05	0.533467	-	-
ENSP00000262435	1.72e-05	0.532724	-	-
ENSP00000262713	1.51e-05	0.530973	-	-
ENSP00000354573	2.09e-05	0.530675	-	-
ENSP00000460682	1.25e-05	0.530177	-	-
ENSP00000323099	1.27e-05	0.524558	-	-
ENSP00000396755	1.65e-05	0.523076	-	-
ENSP00000243349	1.48e-05	0.522126	-	-
ENSP00000256119	2.49e-05	0.521737	-	-
ENSP00000211122	1.24e-05	0.5204	-	-
ENSP00000302728	1.58e-05	0.518983	-	-
ENSP00000358474	1.83e-05	0.518382	-	-
ENSP00000294517	1.37e-05	0.517074	-	-
ENSP00000267845	1.43e-05	0.515914	-	-
ENSP00000392617	1.49e-05	0.514186	-	-
ENSP00000379092	1.34e-05	0.512587	-	-
ENSP00000246069	2.6e-05	0.511158	-	-
ENSP00000367910	1.59e-05	0.509698	-	-
ENSP00000380256	2.79e-05	0.508867	-	-
ENSP00000350195	1.44e-05	0.508699	-	-
ENSP00000377047	1.49e-05	0.507748	-	-
ENSP00000276594	1.54e-05	0.504773	-	-
ENSP00000360124	2.18e-05	0.50385	-	-
ENSP00000358866	1.89e-05	0.503822	-	-
ENSP00000361373	1.13e-05	0.50303	-	-
ENSP00000288266	5.25e-05	0.496914	-	-
ENSP00000357982	1.51e-05	0.496686	-	-
ENSP00000173229	1.97e-05	0.495703	-	-
ENSP00000362306	1.68e-05	0.491889	-	-
ENSP00000364979	2.15e-05	0.489891	-	-
ENSP00000364597	1.36e-05	0.488033	-	-
ENSP00000419970	1.54e-05	0.487655	-	-
ENSP00000295797	1.43e-05	0.484636	-	-
ENSP00000393557	1.39e-05	0.484607	-	-
ENSP00000333982	1.61e-05	0.484414	-	-
ENSP00000339826	1.17e-05	0.483819	-	-
ENSP00000265195	1.53e-05	0.483338	-	-
ENSP00000366084	2.14e-05	0.482591	-	-
ENSP00000355279	1.67e-05	0.48231	-	-
ENSP00000040584	1.23e-05	0.481525	-	-
ENSP00000358162	1.81e-05	0.480951	-	-
ENSP00000397050	1.39e-05	0.480751	-	-
ENSP00000370270	1.31e-05	0.480446	-	-
[truncated: 2,963 more rows]
