# Supplementary material for: A Random Walk-Based Method to Identify Candidate Genes Associated With Lymphoma
Source: Front Genet. 2021 Nov 25;12:792754. doi: 10.3389/fgene.2021.792754 (PMC8655984; doi:10.3389/fgene.2021.792754)
Supplement: Supplementary file 2 [file Table3.XLSX]

## Sheet: Sheet1
Ensembl ID	Gene symbol	Probability	Z-score	MLS	MES
ENSP00000304283	RAC3	9.7e-05	5.04575	998	0.998367
ENSP00000370912	TEC	2.9e-05	3.22906	990	0.99786
ENSP00000256458	IRAK2	3.53e-05	3.3867	999	0.997581
ENSP00000390651	IRAK4	4.19e-05	4.32534	999	0.996742
ENSP00000306124	PRKCE	4.26e-05	3.92539	984	0.996652
ENSP00000261233	IRAK3	3.54e-05	3.41005	999	0.996483
ENSP00000332973	SMAD3	8.28e-05	7.12208	999	0.996452
ENSP00000259089	BLK	4.63e-05	6.20818	983	0.996395
ENSP00000264316	TXK	2.89e-05	2.63074	915	0.996254
ENSP00000263125	PRKCQ	4.75e-05	4.85398	999	0.996251
ENSP00000282397	FLT1	9.07e-05	11.7428	999	0.996072
ENSP00000341551	SMAD4	7.74e-05	4.32689	999	0.996046
ENSP00000365012	HCK	5.32e-05	6.59095	995	0.9959
ENSP00000360891	IFIT2	3.67e-05	3.10526	970	0.995806
ENSP00000360876	IFIT3	3.6e-05	2.39913	989	0.995641
ENSP00000378485	MATK	3.35e-05	4.41689	986	0.995393
ENSP00000364163	NOTCH4	5.02e-05	3.73338	969	0.995303
ENSP00000369375	TEK	5.85e-05	7.03297	996	0.995199
ENSP00000380066	MAP4K1	2.26e-05	3.03597	999	0.994891
ENSP00000259808	RIPK1	3.71e-05	3.24775	999	0.994792
ENSP00000363115	FGR	5.4e-05	6.89292	989	0.994746
ENSP00000220003	CSK	6.77e-05	6.86356	993	0.994162
ENSP00000311005	MAPK7	6.22e-05	3.03184	982	0.994141
ENSP00000385045	MTA3	2.57e-05	5.3935	998	0.993947
ENSP00000333685	MAPK11	7.67e-05	3.46125	999	0.993705
ENSP00000215659	MAPK12	6.29e-05	2.01689	978	0.993296
ENSP00000263826	AKT3	6.35e-05	6.06012	993	0.992782
ENSP00000283131	SMARCA5	3.4e-05	3.49251	999	0.992739
ENSP00000427015	RPS6KA2	4.86e-05	6.27274	998	0.992385
ENSP00000356530	RNASEL	3.8e-05	2.06377	992	0.992214
ENSP00000263056	MAP3K8	3.02e-05	3.62498	999	0.992173
ENSP00000292408	FGFR4	3.22e-05	2.42483	999	0.991907
ENSP00000324740	YES1	6.6e-05	6.22874	995	0.991875
ENSP00000288840	SMAD6	2.14e-05	3.62406	998	0.991863
ENSP00000262158	SMAD7	4.01e-05	6.00361	999	0.991856
ENSP00000340989	SFN	4.35e-05	2.57624	999	0.991207
ENSP00000408695	PRKCA	7.13e-05	2.35842	996	0.991194
ENSP00000242480	EGR2	4.61e-05	5.42909	972	0.990957
ENSP00000219070	MMP2	9.28e-05	12.5045	999	0.990877
ENSP00000357178	INSRR	4.29e-05	3.86281	932	0.990454
ENSP00000396259	PAX2	6.97e-05	11.7741	992	0.990373
ENSP00000324856	STK11	4.54e-05	3.68893	994	0.990355
ENSP00000262948	MAP2K2	4.14e-05	4.72303	999	0.990253
ENSP00000323588	SOX2	4.88e-05	3.77327	999	0.990196
ENSP00000356832	SGK1	4.61e-05	2.52765	999	0.989998
ENSP00000379204	BMP7	4.01e-05	4.05922	998	0.989971
ENSP00000369154	SMAD9	2.32e-05	3.23938	994	0.989927
ENSP00000252971	MNX1	4.47e-05	3.83541	904	0.989891
ENSP00000245479	SOX9	4.55e-05	3.2102	994	0.988497
ENSP00000340347	TCF7	2.87e-05	2.5302	999	0.988376
ENSP00000293549	WNT1	4.45e-05	3.41277	984	0.987959
ENSP00000401445	ERN1	3.89e-05	3.14925	999	0.987848
ENSP00000252463	ZSCAN10	1.37e-05	5.3876	978	0.987824
ENSP00000303830	INSR	8.58e-05	7.1282	999	0.987625
ENSP00000284523	WNT3A	4.04e-05	2.37326	995	0.987571
ENSP00000379258	GLI3	5.62e-05	6.60644	997	0.987086
ENSP00000328181	NOG	2.55e-05	2.14244	998	0.986886
ENSP00000264093	DGUOK	3.25e-05	3.39676	900	0.986877
ENSP00000274031	SETD7	2.67e-05	2.45952	999	0.986847
ENSP00000444972	TCF7L2	3.55e-05	2.23117	999	0.986457
ENSP00000267101	ERBB3	6.8e-05	7.71039	999	0.98628
ENSP00000241651	MYOG	3.96e-05	3.82233	998	0.985978
ENSP00000295743	EOMES	3.43e-05	11.4216	991	0.98589
ENSP00000271640	SETDB1	3.13e-05	2.00875	989	0.985417
ENSP00000231656	CDX1	3.33e-05	3.45374	993	0.985365
ENSP00000368401	PAX6	4.78e-05	2.76791	992	0.985288
ENSP00000228682	GLI1	4.48e-05	4.24102	998	0.985141
ENSP00000168712	FGF4	3.45e-05	5.62704	999	0.985037
ENSP00000244050	SNAI1	4.8e-05	3.60476	999	0.98498
ENSP00000290167	WNT4	3.21e-05	2.06676	979	0.984965
ENSP00000222726	HOXA5	2.21e-05	4.40191	980	0.984941
ENSP00000265372	CREM	5.41e-05	7.35549	993	0.984916
ENSP00000265441	WNT2	2.91e-05	2.87419	968	0.984861
ENSP00000328928	HOXB4	1.85e-05	3.0554	955	0.984726
ENSP00000354586	GLI2	3.52e-05	3.41736	999	0.984691
ENSP00000020945	SNAI2	3.85e-05	4.14227	998	0.984634
ENSP00000349508	CHD4	3.03e-05	2.55899	999	0.984631
ENSP00000346879	NKX2-1	4.02e-05	5.34862	992	0.984476
ENSP00000262735	PPARA	8.78e-05	6.7245	997	0.984471
ENSP00000345206	RBPJ	5.78e-05	6.6927	999	0.984447
ENSP00000325120	PGR	7.01e-05	7.83372	999	0.984371
ENSP00000359643	LPAR3	2.6e-05	2.1986	986	0.984347
ENSP00000370408	CDX2	3.17e-05	3.37999	988	0.984338
ENSP00000292176	ZBTB7B	1.44e-05	2.52176	931	0.984253
ENSP00000338157	ZBTB16	4.23e-05	7.45252	977	0.984218
ENSP00000264664	FGF10	2.48e-05	2.16589	974	0.983874
ENSP00000332353	PTCH1	3.49e-05	2.19362	999	0.983594
ENSP00000295108	NEUROD1	2.37e-05	3.41204	945	0.983453
ENSP00000238682	TGFB3	3.43e-05	7.57689	999	0.982862
ENSP00000353344	ETS2	3.96e-05	9.55173	999	0.982554
ENSP00000239027	HELLS	2.15e-05	2.01173	948	0.982462
ENSP00000359866	BMP5	1.54e-05	2.27501	969	0.982296
ENSP00000377721	NR2F2	2.3e-05	5.12004	973	0.981849
ENSP00000329357	SP1	7.48e-05	6.6196	999	0.981706
ENSP00000283921	HOXA10	2.03e-05	4.30038	993	0.981573
ENSP00000322898	EBF1	3.05e-05	6.64679	983	0.981264
ENSP00000362768	RBL1	3.78e-05	5.76621	999	0.981226
ENSP00000366915	KLF5	2.52e-05	5.53911	999	0.981196
ENSP00000234091	ID2	3.53e-05	9.06166	998	0.981143
ENSP00000327758	NKX2-5	3.81e-05	4.8856	993	0.981127
ENSP00000372547	SRY	4.09e-05	4.14299	961	0.981024
ENSP00000384273	RELA	0.00011821	4.28123	999	0.980931
ENSP00000355896	TGFB2	4.05e-05	8.52647	995	0.980928
ENSP00000326630	ZFPM1	2.26e-05	5.0527	979	0.980903
ENSP00000338272	HEY1	2.25e-05	6.5793	999	0.980848
ENSP00000363081	DKK1	2.69e-05	3.79529	990	0.980673
ENSP00000363489	GDF5	2.05e-05	3.23001	939	0.980652
ENSP00000369424	RBBP7	3.89e-05	2.47427	999	0.980014
