# Supplementary material for: A Random Walk-Based Method to Identify Candidate Genes Associated With Lymphoma
Source: Front Genet. 2021 Nov 25;12:792754. doi: 10.3389/fgene.2021.792754 (PMC8655984; doi:10.3389/fgene.2021.792754)
Supplement: Supplementary file 3 [file Table1.XLSX]

## Sheet: Sheet1
1	ATM
2	PRF1
3	BLM
4	WAS
5	CDKN2A
6	EZH2
7	MYD88
8	PTEN
9	BCL2
10	MLH1
11	SH2D1A
12	KRAS
13	LIG4
14	NRAS
15	CDKN2B
16	CD274
17	FAS
18	NOTCH1
19	TP53
20	CDK4
21	MTHFR
22	BRAF
23	TNFAIP3
24	IKZF1
25	JAK3
26	RHOA
27	NOTCH2
28	SOCS1
29	MTR
30	BCL11B
31	EPHX1
32	PON1
33	CDK6
34	MIR143
35	OGG1
36	MAD1L1
37	CSF3R
38	PTGER4
39	TWF1
40	RAC2
41	DOCK8
42	HMGA1
43	EPM2A
44	IGH
45	MSH2
46	NFKB1
47	RTEL1
48	BCL6
49	STAT3
50	BCL10
51	CD19
52	MS4A1
53	MDM2
54	MAGT1
55	NBN
56	CR2
57	TNFRSF13B
58	MSH6
59	NFKB2
60	PMS2
61	RAG2
62	DCLRE1C
63	ZAP70
64	RUNX1
65	ADA
66	CHEK2
67	TNFRSF13C
68	XIAP
69	RAG1
70	TP63
71	HLA-DQA1
72	HLA-DRB1
73	ITK
74	PTPN11
75	RB1
76	XRCC4
77	RECQL4
78	DNASE1L3
79	RAD54B
80	TINF2
81	ICOS
82	HLA-DQB1
83	APC
84	IL2RG
85	PNP
86	PRKCD
87	SPINK1
88	TERT
89	WIPF1
90	CASP10
91	COMMD3-BMI1
92	TRIM13
93	CDKN1B
94	LOC102723407
95	LOC102724971
96	PRMT5
97	TNFSF13B
98	CFTR
99	MALT1
100	LYST
101	CTRC
102	H3P10
103	CSF3
104	CXADR
105	DKC1
106	AKT1
107	TBC1D9
108	SMUG1
109	ALK
110	FOXP1
111	IGHV3OR16-7
112	IGHV3-69-1
113	HLA-DRB9
114	BIRC3
115	IFNG
116	IL2
117	IL4
118	IL6
119	IL7R
120	IL10
121	IRF4
122	JAK2
123	KIF11
124	ZFP91-CNTF
125	MIR155
126	ARR3
127	MCL1
128	MGMT
129	MME
130	MYC
131	NCAM1
132	NPM1
133	PARN
134	PAX5
135	PDCD1
136	DDX41
137	PGM3
138	ABCB1
139	PIK3CA
140	PIK3CB
141	PIM1
142	PIK3CD
143	PIK3CG
144	KRT20
145	NSUN2
146	WRAP53
147	NOP10
148	CHD7
149	NHP2
150	PRKAR1A
151	MAPK1
152	PRSS1
153	AICDA
154	CCND1
155	RMRP
156	BCR
157	BMI1
158	CXADRP1
159	SPG7
160	BTK
161	TRBV20OR9-2
162	TERC
163	TNF
164	TP73
165	VEGFA
166	USB1
167	CTC1
168	ZFP91
169	TCL1A
170	OR10Q2P
171	ARHGAP24
172	RAD54L
173	CASR
174	TNFSF12
175	PDLIM7
176	TNFRSF8
177	CD40
178	CD40LG
179	CD44
180	TCL1B
181	CD81
182	NR1I3
183	PTGS2
184	PTPRC
185	STAT5B
186	CARD11
187	CD22
188	CD38
189	CD79B
190	TMED7-TICAM2
191	ZNRD2
192	DCTN6
193	H3P23
194	GZMB
195	HIF1A
196	IFI27
197	TICAM2
198	IL15
199	KIT
200	MIR17HG
201	TMED7
202	PRL
203	PSMD9
204	PRDM1
205	STAT5A
206	CXCR4
207	CASP3
208	CD27
209	CDKN1A
210	CTNNB1
211	FGFR1
212	IL2RA
213	LGALS1
214	MIR21
215	MMP9
216	NOS2
217	REL
218	SOAT1
219	BRCA2
220	TGFB1
221	CD28
222	BCL2L11
223	CIB1
224	SUB1
225	CREBBP
226	CBLL2
227	EPHB2
228	GBA
229	IGF1
230	IL18
231	ISG20
232	JUNB
233	LYN
234	KMT2A
235	NOS1
236	NPR2
237	PRKN
238	BAX
239	CXCL12
240	SKP2
241	SOX11
242	TIAM1
243	MUL1
244	PWWP3A
245	TNFSF10
246	CD34
247	CD79A
248	HDAC9
249	RASGRP1
250	LOC105379528
251	HPSE
252	CRK
253	CSF2
254	FCER2
255	ABL1
256	H2AX
257	HSP90AA1
258	IL3RA
259	JUN
260	LAIR1
261	LOC390714
262	LMO2
263	MET
264	CD99
265	NME1
266	PLK1
267	MAPK3
268	PTPN6
269	SLC16A1
270	BRCA1
271	TIA1
272	TRAF1
273	TRAF3
274	XRCC1
275	CDR3
276	NR0B2
277	CCND3
278	CD70
279	HDAC6
280	KLRC4-KLRK1
281	ABCB6
282	CDK2
283	CXCL13
284	AHSA1
285	MAPK14
286	CSF1R
287	CTLA4
288	DDIT3
289	ENO2
290	EP300
291	EPHA7
292	AKT2
293	ESR1
294	ETS1
295	KLRK1
296	SIRT1
297	FOS
298	MTOR
299	GCSAM
300	RNF19A
301	POLDIP2
302	HLA-A
303	NR4A1
304	FASLG
305	TNFRSF9
306	ITGAM
307	JUND
308	LINC01194
309	MUC1
310	MYCN
311	FOXP3
312	MAP3K20
313	POU2AF1
314	PPARG
315	TET2
316	AHI1
317	FBXW7
318	B2M
319	ACTB
320	STAT6
321	SYK
322	TIMP1
323	TYK2
324	UCHL1
325	AIMP2
326	ASRGL1
327	KMT2D
328	CASP2
329	CASP8
330	TNFSF13
331	PER2
332	CD1D
333	LONP1
334	GRAP2
335	CD80
336	CD47
337	NAT2
338	H3P12
339	ZNF197
340	CDK2AP2
341	CDKN2C
342	MRPL28
343	CFL1
344	RPP14
345	CHEK1
346	PHB2
347	H3P9
348	H3P8
349	TPPP2
350	CCR4
351	CCR5
352	CREB1
353	CYP1A1
354	DAPK1
355	DCC
356	DHX9
357	DNMT3A
358	ATN1
359	EGFR
360	EGR1
361	AHR
362	EIF4EBP1
363	ERBB2
364	ESR2
365	FCGR3A
366	FLI1
367	FLII
368	FLT4
369	FOSB
370	GLB1
371	DLL1
372	LAMTOR2
373	GRN
374	MCTS1
375	ANPEP
376	NXT1
377	GSTM1
378	GSTP1
379	GSTT1
380	ERVW-1
381	HLA-G
382	APAF1
383	TLX1
384	BIRC5
385	IDH2
386	IL1A
387	IL1B
388	IL5
389	IL9
390	ITGB2
391	NCR3LG1
392	KIR3DL1
393	RPSA
394	MIR150
395	MIR17
396	MIR18A
397	MDM4
398	ABCC1
399	MTX1
400	MYB
401	IL21R
402	TLR7
403	PDCD2
404	ATRAID
405	PDGFRA
406	PDGFRB
407	SF3B6
408	BCL11A
409	LAMTOR1
410	MYDGF
411	MAP2K1
412	PSMB6
413	PSMB9
414	PTPN2
415	BAK1
416	RAC1
417	BCL2L1
418	S100A9
419	CCL5
420	BMP6
421	SLC19A1
422	SLPI
423	STAT1
424	TCF3
425	TRG
426	THBS1
427	SERPING1
428	TYMS
429	UBE2I
430	WT1
431	XPA
432	YY1
433	MAFK
434	PDCD1LG2
435	TRRAP
436	FCRL4
437	TNFRSF14
438	TNFRSF10A
439	CCND2
440	CD14
441	ACVRL1
442	TNFSF8
443	CD33
444	EEF1E1
445	CARTPT
446	CD48
447	CD74
448	CDC25A
449	HOTAIR
450	MEF2B
451	ERVK-20
452	CDH13
453	CDK9
454	CDKN2D
455	DLC1
456	CLEC10A
457	CEBPA
458	CEL
459	GNLY
460	CTCF
461	MTCO2P12
462	COPS5
463	ERVK-32
464	IL24
465	PIM2
466	CHP1
467	LINC02605
468	NLRP3
469	H3P13
470	CKS1B
471	CLTA
472	CLTC
473	CMA1
474	CCR6
475	CCR7
476	CNR1
477	RBM45
478	SLCO6A1
479	COX8A
480	CKS1BP7
481	PARP1
482	CSNK2A2
483	BTLA
484	CYP2B6
485	CYP2E1
486	TMTC3
487	DAP
488	NQO1
489	AFP
490	DLX5
491	DNMT1
492	DNMT3B
493	RCAN1
494	E2F1
495	EGF
496	TXLNA
497	EPAS1
498	ERCC2
499	ERCC5
500	EZH1
501	F9
502	FCGR2A
503	FCGR3B
504	FGF2
505	FGFR3
506	FH
507	NINL
508	FOXO1
509	STAB1
510	ACSBG1
511	PHLPP1
512	FN1
513	BRD4
514	IL27
515	RICTOR
516	PART1
517	GAPDH
518	GNL3
519	GEM
520	AMH
521	BBC3
522	HPGDS
523	MCAT
524	POLM
525	ABO
526	IGKV3-20
527	SETD2
528	BLNK
529	GUCY2D
530	ANXA5
531	HGF
532	HLA-C
533	HLA-DPB1
534	HOXC5
535	HRAS
536	SERPINA9
537	HSPA4
538	HSPA5
539	HTC2
540	IAPP
541	CLEC4D
542	STING1
543	IFNA1
544	IFNA13
545	APOE
546	IGF2
547	IGKV@
548	IGL
549	IL1R1
550	IL1RN
551	IL7
552	IL13
553	CXCL10
554	INPP5D
555	IRF5
556	IRF7
557	ITGA4
558	GSTK1
559	KIR2DS1
560	KIR3DL2
561	LAG3
562	LAMC2
563	STMN1
564	LBR
565	LGALS7
566	LMNA
567	MIR142
568	MIR19A
569	MIR19B1
570	MIR20A
571	MIR203A
572	MIR92A1
573	MCM2
574	CD46
575	CXCL9
576	MRC1
577	MTAP
578	COX2
579	MYCL
580	NEDD8
581	NEDD9
582	WG
583	NFATC1
584	NGF
585	NTRK1
586	ROR1
587	ODC1
588	IL22
589	IGK
590	SERPINA5
591	ZBTB7A
592	IL23A
593	SERPINA1
594	IL17D
595	PML
596	TLR9
597	ATR
598	BCOR
599	CASZ1
600	BATF3
601	NLRP2
602	PRKCB
603	ALLC
604	PAG1
605	PRLR
606	LXN
607	PLSCR4
608	RHOJ
609	SCYL1
610	PTHLH
611	PTPN1
612	CREBZF
613	IL21
614	RARA
615	RASGRF1
616	REG1A
617	BCL2A1
618	RET
619	BCL3
620	RNF2
621	BACH2
622	APOBEC3G
623	TNFRSF17
624	S100A4
625	SAI1
626	SATB1
627	CCL2
628	CCL3
629	CCL4
630	CCL17
631	CX3CL1
632	SDC1
633	ERVK-6
634	SELE
635	CXCR5
636	RAPH1
637	MARCKSL1
638	SLC2A1
639	SCFV
640	LGALS7B
641	SNAP25
642	SNCA
643	SOD2
644	SOS1
645	SST
646	STAT4
647	BSG
648	MAP3K7
649	TAL1
650	TFRC
651	TCHH
652	THY1
653	TIMP2
654	TLE1
655	TLR1
656	TLR3
657	TPM3
658	HSP90B1
659	TRAF6
660	TWIST1
661	UCN
662	UCP1
663	KDM6A
664	VCAM1
665	WEE1
666	ZFP36
667	ZBTB17
668	CALCA
669	TBL1XR1
670	WLS
671	CALM1
672	NR4A3
673	MLLT10
674	CALM2
675	CALM3
676	PARP9
677	SYVN1
678	GLIS2
679	RUNX2
680	TNFSF11
681	DYNLL1
682	HRK
683	TNFRSF6B
684	TNFRSF10B
685	NRP1
686	CFLAR
687	LIMD1
688	NAT1
689	BMF
690	PRC1
691	PIAS2
692	MTA1
693	SLC16A4
694	SLC16A3
695	CD5
696	DNER
697	PPIG
698	MUC16
699	HERPUD1
700	CDK1
701	CDC25B
702	DLEC1
703	MVP
704	CDC42
705	KIR2DS2
706	PIGK
707	MIR711
708	IGLL5
709	INAFM2
710	SMC4
711	RBM14-RBM4
712	BCL2L2-PABPN1
713	ERVK-18
714	MSE
715	NAMPT
716	ROR1-AS1
717	CDK7
718	MIR7977
719	SPRY2
720	CDKN1C
721	TP53COR1
722	DLEU1
723	TFG
724	CDO1
725	KLF2
726	CFDP1
727	CD52
728	RBM14
729	NXF1
730	CEBPB
731	KAT5
732	P3H3
733	ANP32B
734	SMC2
735	IGF2BP1
736	IGF2BP3
737	IGF2BP2
738	CXCR6
739	CD226
740	GNA13
741	CETP
742	PLK4
743	PLK2
744	HSPH1
745	FRS2
746	ADAM28
747	HCST
748	TMED2
749	RAB40B
750	CKAP4
751	SLC27A5
752	ATF7
753	CHD1
754	SOX30
755	UBE2C
756	TPPP
757	LOC110806263
758	CHGA
759	CORO1A
760	RASSF1
761	PTGDR2
762	DCTN3
763	TREX1
764	STK38
765	CMTM1
766	DBA2
767	TIRAP
768	CARD16
769	SLAMF6
770	H3P11
771	H3P19
772	C10orf90
773	CLU
774	H4-16
775	KRT222
776	PLK3
777	COL4A3
778	COL11A2
779	COMT
780	ADM
781	CPOX
782	CR1
783	ATF2
784	PASD1
785	CRP
786	CTCFL
787	NRSN1
788	CRYZ
789	PARP4
790	CACUL1
791	CSF1
792	CSNK2A1
793	NRG4
794	IL34
795	ADRA1A
796	CTAG1B
797	CCN2
798	RC3H1
799	CTPS1
800	ADRA2B
801	CUX1
802	CX3CR1
803	CYP1B1
804	CYP3A4
805	CYP17A1
806	NKX2-3
807	CD55
808	DCK
809	ACE
810	GADD45A
811	DDX6
812	DES
813	DDX53
814	CLEC4C
815	DNASE1
816	DYNC1H1
817	DNTT
818	DPP4
819	DPYD
820	DPYSL3
821	SLC26A3
822	JAG1
823	ARID3A
824	S1PR1
825	EDNRA
826	EGR3
827	EIF1AX
828	MLKL
829	EIF4A1
830	ACSF3
831	EIF4A2
832	EIF4E
833	EIF4G2
834	EIF5A
835	ELANE
836	ELF3
837	ELF4
838	CRTC2
839	KLHDC8B
840	TRIM65
841	UNC13D
842	ENG
843	EPHA4
844	ERBB4
845	ERG
846	ETV5
847	ETV6
848	EWSR1
849	F3
850	F8
851	F10
852	PTK2B
853	FAU
854	FBN1
855	FCGR2B
856	FCGRT
857	LNX2
858	FES
859	FGF6
860	GPC5
861	VEGFD
862	FKBP1A
863	RRAS2
864	IKZF3
865	IKZF2
866	FKBP1AP1
867	FKBP1AP2
868	FKBP1AP3
869	FKBP1AP4
870	SEC31A
871	ATF6
872	TPX2
873	SETX
874	KDM4C
875	FOXO3
876	SPART
877	FLNB
878	RCOR1
879	FLT3
880	ATMIN
881	FMOD
882	SMCHD1
883	DICER1
884	MLYCD
885	NOMO1
886	ISCU
887	CBX7
888	SUZ12
889	ACAP2
890	PRAME
891	SEC14L2
892	PATZ1
893	CD2AP
894	PPP1R15A
895	SH3BP4
896	CADM1
897	ALOX12
898	PRPF6
899	ALOX15
900	CTAG1A
901	ALPI
902	FTH1
903	ALPP
904	FYN
905	TTC41P
906	G6PD
907	XRCC6
908	NUTM1
909	NOCT
910	NCR3
911	IBTK
912	PTPN22
913	AMD1
914	GAS6
915	GATA3
916	MYCBP
917	HSPB8
918	GCG
919	AMELX
920	GCSH
921	GREM1
922	GDNF
923	GFI1
924	GGT1
925	GH1
926	GH2
927	LAT
928	SND1
929	GJB2
930	EIF3K
931	TMEM97
932	EML4
933	AMT
934	GNA12
935	GOT2
936	GPI
937	IGKV1-5
938	NEAT1
939	CXCR3
940	KCNRG
941	PGP
942	IGHV4-59
943	IGHV4-34
944	IGHV3-52
945	IGHV3-41
946	IGHJ5
947	CYP4V2
948	GPR34
949	GPR42
950	GPX1
951	IGLV6-57
952	GPX4
953	GRB2
954	IGKV3-15
955	GRIA3
956	IGKV2-29
957	NR3C1
958	PYCARD
959	UHRF1
960	GRM3
961	GSK3A
962	GSK3B
963	SENP1
964	LRP12
965	ANXA1
966	ANXA2
967	HBB
968	HBZ
969	HCCS
970	HDAC2
971	HEXA
972	HFE
973	HIC1
974	UBE2K
975	HK2
976	HLA-B
977	HMBS
978	HMGB1
979	HMGB2
980	HMMR
981	HNRNPK
982	TLX2
983	HPR
984	HPRT1
985	AIRE
986	APEX1
987	BIRC2
988	HSF1
989	HSPA1A
990	HSPA1B
991	HSPA1L
992	HSPA2
993	HTR1A
994	ICAM1
995	RAB7B
996	ICAM3
997	IRF8
998	ID1
999	ID3
1000	ID4
1001	ZC3H12D
1002	ABCB5
1003	TSPAN33
1004	IDH1
1005	IFNB1
1006	SLC35B2
1007	IGHG3
1008	IKBKB
1009	CXCL8
1010	IL9R
1011	IL10RA
1012	IL12A
1013	IL12B
1014	IL12RB1
1015	AQP3
1016	IL17A
1017	INSM1
1018	IRAK1
1019	IRF1
1020	IRF3
1021	IRS1
1022	AR
1023	ISL1
1024	ITGAL
1025	ITGAX
1026	ITGB1
1027	EIF6
1028	JAK1
1029	KCNA3
1030	ASPG
1031	MALAT1
1032	KDR
1033	KIR2DL4
1034	KLRC1
1035	KLRD1
1036	KRT8
1037	UOX
1038	LAMP1
1039	LCK
1040	LDHA
1041	LEP
1042	LGALS3
1043	LGALS9
1044	RHOH
1045	LRP1
1046	LTA
1047	LTB
1048	ARNTL
1049	LUM
1050	LYL1
1051	MIR10B
1052	MIR124-1
1053	MIR125A
1054	MIR127
1055	MIR139
1056	MIR141
1057	MIR152
1058	MIR15A
1059	MIR15B
1060	MIR16-1
1061	MIR182
1062	MIR187
1063	MIR197
1064	MIR200B
1065	MIR205
1066	MIR210
1067	MIR221
1068	MIR222
1069	MIR223
1070	MIR29A
1071	MIR30A
1072	MIR31
1073	MIR320A
1074	MIR34A
1075	MIR34B
1076	MIR93
1077	ARRB1
1078	MAD2L1
1079	SMAD1
1080	SMAD2
1081	ARRB2
1082	SMAD5
1083	STS
1084	MAOA
1085	PIM3
1086	MBL2
1087	MDK
1088	MECP2
1089	MEFV
1090	MEN1
1091	MGST1
1092	CIITA
1093	MIP
1094	MKI67
1095	ASCL1
1096	FOXO4
1097	MMP1
1098	MMP3
1099	MMP7
1100	MNDA
1101	MOS
1102	MPL
1103	MPO
1104	MSH3
1105	ASS1
1106	TARP
1107	MST1R
1108	MVD
1109	MXI1
1110	MYBL1
1111	SERPINC1
1112	NDUFAB1
1113	ATIC
1114	NELL1
1115	NF1
1116	NFATC2
1117	NFKBIA
1118	CNOT2
1119	NOTCH3
1120	NPC1
1121	NSF
1122	NT5E
1123	OAS3
1124	MIR376A1
1125	ODF1
1126	OPCML
1127	OPRK1
1128	OPRM1
1129	P2RX7
1130	PAEP
1131	SMARCAL1
1132	PRDX1
1133	PAK1
1134	PAK2
1135	GEMIN4
1136	PAX3
1137	F11R
1138	PBX1
1139	ACOX1
1140	NDUFA13
1141	PCM1
1142	RDH11
1143	PCNA
1144	LEF1
1145	PLEKHO1
1146	PCSK1
1147	PCSK2
1148	UBR5
1149	TRPV2
1150	PDE4A
1151	PDE4B
1152	ISYNA1
1153	ETV7
1154	PDGFA
1155	SIRT7
1156	NT5DC3
1157	HDAC7
1158	GDE1
1159	EEF1AKNMT
1160	WWOX
1161	SERPINF1
1162	ADA2
1163	PFDN5
1164	PGF
1165	PKNOX1
1166	PLCG2
1167	PLD2
1168	PLG
1169	PLXNA2
1170	PMS1
1171	RIPK4
1172	POLE3
1173	POMC
1174	PIMREG
1175	RHOF
1176	DDX4
1177	POU2F2
1178	ATRX
1179	POU5F1
1180	OTUD4
1181	LY6K
1182	PPIA
1183	PPID
1184	PGPEP1
1185	C1orf56
1186	PINX1
1187	PPP1R3A
1188	AKIRIN2
1189	TMEM176A
1190	H4C15
1191	PREP
1192	TRPV6
1193	IL17RB
1194	RBM38
1195	ENOSF1
1196	ATF7IP
1197	CCAR1
1198	DHX32
1199	AXL
1200	USE1
1201	PBK
1202	PRKDC
1203	MAPK8
1204	MAP2K7
1205	RELN
1206	PRTN3
1207	DIABLO
1208	SPHK2
1209	DUSP22
1210	SMYD2
1211	CHPT1
1212	ACKR3
1213	UTP3
1214	PCBP4
1215	PSMD2
1216	TIGAR
1217	RTN4
1218	SALL4
1219	BAD
1220	PTGDR
1221	PTGDS
1222	MIR494
1223	MIR193B
1224	PTK2
1225	AHRR
1226	ZNF608
1227	PTK6
1228	HACE1
1229	PTK7
1230	PCDH10
1231	WDR48
1232	PTN
1233	PTPN13
1234	PTPRA
1235	PTPRJ
1236	PTPRO
1237	CXCL16
1238	PVT1
1239	TP53INP2
1240	RAD23B
1241	RAD51
1242	RAD51B
1243	RAF1
1244	PLEKHA2
1245	RBL2
1246	RBP1
1247	OPN1LW
1248	RELB
1249	RFC1
1250	BCL2L2
1251	RGS1
1252	RGS13
1253	RHEB
1254	RIT1
1255	RNASE3
1256	BRD2
1257	CPAT1
1258	ABCE1
1259	GAS5
1260	RORB
1261	ROS1
1262	RPE65
1263	RPL22
1264	RPS27A
1265	RRBP1
1266	RYR1
1267	S100A8
1268	BGN
1269	SCT
1270	CCL1
1271	CCL19
1272	CCL20
1273	CXCL11
1274	BIK
1275	PRDM15
1276	SEL1L
1277	TSPYL2
1278	SMOC2
1279	SET
1280	POU5F1P3
1281	POU5F1P4
1282	SHBG
1283	SHH
1284	SHMT1
1285	IL25
1286	PMEL
1287	LINC00273
1288	SKI
1289	SLAMF1
1290	RTN4R
1291	SLC2A3
1292	BMP4
1293	ANXA8
1294	NCF1
1295	GGTLC5P
1296	FAM72B
1297	SLC7A4
1298	SLC22A2
1299	SMARCA1
1300	SMARCA4
1301	SUMO3
1302	SUMO2
1303	FSCN1
1304	SNRPN
1305	SPIB
1306	SPINK2
1307	SPN
1308	SPP1
1309	SPTA1
1310	SRC
1311	SRI
1312	TRIM21
1313	SSB
1314	SSTR4
1315	SSX2
1316	ST14
1317	STAT2
1318	SULT1E1
1319	STK4
1320	AURKA
1321	BRS3
1322	STXBP2
1323	TAT
1324	CNTN2
1325	MIR633
1326	ZEB1
1327	BTG1
1328	TCP1
1329	TRB
1330	TRGC1
1331	BUB1
1332	BUB1B
1333	TERF1
1334	TERF2
1335	TFAM
1336	TGFA
1337	TGFBR1
1338	TGM2
1339	TH
1340	THOP1
1341	C1QBP
1342	TJP1
1343	TK1
1344	TLE2
1345	TLE3
1346	TLE4
1347	TNFRSF1B
1348	TOP1
1349	TOP2A
1350	TP53BP2
1351	NR2C2
1352	TRAF2
1353	TSN
1354	TSG101
1355	TTK
1356	TTR
1357	SSX2B
1358	ANXA8L1
1359	GGTLC3
1360	GGT2
1361	CCR2
1362	TNFRSF4
1363	FAM72A
1364	GGTLC4P
1365	TYRO3
1366	UBC
1367	UBE2B
1368	SUMO1
1369	SLC35A2
1370	UGT1A
1371	UCK2
1372	UNG
1373	UVRAG
1374	VAV1
1375	VCP
1376	VEGFC
1377	VHL
1378	VIM
1379	VIP
1380	VWF
1381	WNT5A
1382	WRN
1383	XBP1
1384	XBP1P1
1385	XPO1
1386	XRCC3
1387	FMNL1
1388	ZFX
1389	ZNF32
1390	CA9
1391	CA12
1392	ZMYM2
1393	DDR1
1394	LAPTM5
1395	BTG2
1396	PAX8
1397	RAB7A
1398	CENPM
1399	VTCN1
1400	RTL10
1401	CCDC51
1402	SUV39H2
1403	PALB2
1404	E2F8
1405	MYH14
1406	CAMKMT
1407	NANOG
1408	KAT6A
1409	DHDDS
1410	MAP3K19
1411	RNF34
1412	ELL3
1413	ULBP1
1414	RASSF7
1415	PTP4A2
1416	CALR
1417	SLC7A5
1418	SGPP1
1419	VOPP1
1420	TRIM11
1421	FIP1L1
1422	COIL
1423	ST6GALNAC5
1424	CAMLG
1425	CAPN1
1426	TKTL1
1427	ARID1A
1428	H4C9
1429	PICALM
1430	GFI1B
1431	CASP1
1432	FCRL5
1433	DOHH
1434	H4C1
1435	H4C4
1436	H4C6
1437	H4C12
1438	H4C11
1439	H4C3
1440	H4C8
1441	H4C2
1442	H4C5
1443	H4C13
1444	H4C14
1445	CASP5
1446	CDCA7
1447	MIXL1
1448	CASP7
1449	ABRAXAS1
1450	ASCC2
1451	SETD3
1452	CASP9
1453	HVCN1
1454	RNASE7
1455	KDM2B
1456	INSM2
1457	CAT
1458	GPR65
1459	RAE1
1460	RIOX2
1461	HAVCR2
1462	ADGRG7
1463	HSH2D
1464	SLC43A1
1465	CNTNAP1
1466	DGKZ
1467	DIXDC1
1468	USO1
1469	CBFA2T3
1470	RUNX3
1471	BECN1
1472	HYAL2
1473	ADAM19
1474	TNFSF14
1475	TNFSF9
1476	TNFRSF18
1477	DLK1
1478	TNFRSF10C
1479	INPP4B
1480	CES2
1481	CCN4
1482	HDAC3
1483	ALKBH1
1484	DLEU2
1485	NR1I2
1486	SQSTM1
1487	MCM3AP
1488	KRIT1
1489	SGCE
1490	MBD2
1491	PLOD3
1492	NOL3
1493	MAP3K14
1494	SOCS3
1495	PKD2L1
1496	CCNT1
1497	AIP
1498	SLC7A7
1499	SLC7A6
1500	FCGR2C
1501	DPP9
1502	CCDC34
1503	SMC3
1504	DERL3
1505	CD3E
1506	CD3G
1507	LPAR2
1508	IL1RL1
1509	CD247
1510	SLC16A7
1511	AURKB
1512	MTG1
1513	CD6
1514	SCGB3A1
1515	CD8A
1516	CD8B
1517	CD9
1518	NAPRT
1519	KLF4
1520	COX5A
1521	FOXP2
1522	LPXN
1523	PPP1R14A
1524	NCR1
1525	ITM2B
1526	MAP4K4
1527	NAPSA
1528	CD37
1529	TBPL1
1530	PTGES
1531	BCAR1
1532	CDC42BPB
1533	APOBEC3B
1534	NFE2L3
1535	CD59
1536	CD68
1537	SART3
1538	HDAC4
1539	MTSS1
1540	SPATA2
1541	SNAP91
1542	TELO2
1543	KIF14
1544	MAFB
1545	HS3ST2
1546	SLC23A2
1547	SLC23A1
1548	CDH1
